# Supplementary material for: Subseafloor sulphide deposit formed by pumice replacement mineralisation
Source: Sci Rep. 2021 Apr 23;11:8809. doi: 10.1038/s41598-021-87050-z (PMC8065033; doi:10.1038/s41598-021-87050-z)
Supplement: Supplementary file 2 — Supplementary Table S1. [file 41598_2021_87050_MOESM2_ESM.xlsx]

## Sheet: S1 Hole information
	Supplementary Table S1. Summary of drill hole information.
	Site proposed	Site	Hole	Operation	Water depth (mbsl1)	Hole top depth	Total depth	Spud-in	End of hole
						(mbsf2)	(mbsf)
	SIP-IZ03R	C9025	A	Coring/logging	1626	0	120.5	2016-11-20 14:13:00	2016-11-22 16:54:00
	SIP-IZ02R	C9026	A	Coring/logging	1628.5	0	180	2016-11-22 19:23:00	2016-11-25 16:10:00
	SIP-IZ01R	C9027	A	Coring	1598.5	0	4.5	2016-11-25 22:54:00	2016-11-25 23:25:00
			B	Coring	1599	0	72.5	2016-11-26 01:02:00	2016-11-27 07:30:00
	SIP-IZ11	C9028	A	Coring	1627.5	0	46.5	2016-11-27 22:03:00	2016-11-28 15:10:00
	SIP-IZ06R	C9029	A	Coring/logging	1635	0	157.5	2016-12-03 08:44:00	2016-12-05 11:40:00
	SIP-IZ12	C9030	A	Coring/logging	1647.5	0	92	2016-12-05 16:31:00	2016-12-07 15:50:00
	SIP-IZ13	C9031	A	Coring	1580.5	0	80.5	2016-12-08 06:00:00	2016-12-09 11:15:00
	SIP-IZ04R	C9032	A	Coring/logging	1620.5	0	80	2016-12-09 14:09:00	2016-12-11 18:30:00
	1mbsl: meters below sea level
	2mbsf: meters below seafloor
