# Supplementary material for: Subseafloor sulphide deposit formed by pumice replacement mineralisation
Source: Sci Rep. 2021 Apr 23;11:8809. doi: 10.1038/s41598-021-87050-z (PMC8065033; doi:10.1038/s41598-021-87050-z)
Supplement: Supplementary file 3 — Supplementary Table S2. [file 41598_2021_87050_MOESM3_ESM.xlsx]

## Sheet: Hole C9025A
	Supplementary Table S2-1. Major and trace element compositions of Hole C9025A determined by ICP-QMS.
	J-CORES sample ID	Exp.	Sample source	Sample code	Top depth (mbsf1)	Bottom depth (mbsf)	Average depth (mbsf)	Na	Mg	Al	P	K	Ca	Sc	Ti	Mn	Fe	Co	Ni	Cu	Zn	Se	Rb	Sr	Y	Zr	Nb	Mo	Ag	Cd	In	Sn	Sb	Te	Cs	Ba	La	Ce	Pr	Nd	Sm	Eu	Gd	Tb	Dy	Ho	Er	Tm	Yb
								(wt%)	(wt%)	(wt%)	(wt%)	(wt%)	(wt%)	(ppm)	(wt%)	(wt%)	(wt%)	(ppm)	(ppm)	(ppm)	(ppm)	(ppm)	(ppm)	(ppm)	(ppm)	(ppm)	(ppm)	(ppm)	(ppm)	(ppm)	(ppm)	(ppm)	(ppm)	(ppm)	(ppm)	(ppm)	(ppm)	(ppm)	(ppm)	(ppm)	(ppm)	(ppm)	(ppm)	(ppm)	(ppm)	(ppm)	(ppm)	(ppm)	(ppm)
	CKY000000000000460150	909	C9025A-1X-1 WR, 6.0-11.0 cm	909TNOIWS	0.06	0.11	0.085	1.63357	1.51518	7.13343	0.0800623	2.23556	5.29404	13.0121	0.29365	0.0558	4.87414	17.1192	56.3004	288.932	605.111		110.637	552.936	21.1617	63.3765	9.27088	1.00413	6.90922	1.5018	0.111062	3.30513	30.8706	0.274055	9.00911	5834.88	25.8225	47.9041	6.09818	23.1327	4.54275	0.978588	4.41672	0.609557	3.61785	0.726688	2.20479	0.323912	2.1309
	CKY000000000000460650	909	C9025A-1X-2 WR, 28.0-33.0 cm	909TNOIWS	1.005	1.055	1.03	0.919048	1.27632	6.03813	0.0226235	2.26853	0.138277	10.4834	0.281964	0.0132734	2.36232	9.82788	25.7543	19.107	72.2408		111.23	56.1505	12.7109	73.8415	9.2394	0.858313	0.0828065	0.134719	0.0480065	1.84953	1.74391		14.189	308.431	21.6248	44.3629	5.187	18.921	3.59399	0.710154	2.91002	0.472111	2.47558	0.4701	1.43477	0.221873	1.52733
	CKY000000000000462950	909	C9025A-2H-2 WR, 60.0-65.0 cm	909TNOIWS	11.11	11.16	11.135	0.989989	1.80875	8.03163	0.0560269	2.68104	3.94113	15.0075	0.443748	0.0826804	4.2841	16.5222	46.8209	44.4805	100.794		137.056	175.264	19.9672	94.6582	15.7418	0.939683	0.101055	0.15936	0.0683987	3.16597	0.936538	0.13246	11.4952	456.708	34.9968	71.2171	8.18512	30.5977	5.93353	1.17812	4.91082	0.673577	4.02569	0.728561	2.1163	0.310887	2.06723
	CKY000000000000464450	909	C9025A-2H-4 WR, 65.0-70.0 cm	909TNOIWS	13.16	13.21	13.185	2.03785	2.34403	8.09961	0.0315442	0.465993	0.884634	9.92961	0.229074	0.00691542	2.30617	2.79012	1.5815	11.1438	74.0896		9.86415	97.2822	23.8591	255.666	7.54342	1.6069	0.322664	0.163827	0.070938	2.09954	1.62557		0.758144	107.935	21.7443	48.1544	5.86602	23.5219	5.22778	1.19808	5.0627	0.806206	4.90951	0.960849	2.76846	0.391455	2.66664
	CKY000000000000466050	909	C9025A-3H-2 WR, 45.0-55.0 cm	909TNOIWS	16.45	16.55	16.5	2.12832	2.14012	7.80212	0.0346866	0.597312	1.13344	10.7034	0.246239	0.0129646	3.15227	5.40421	6.79264	80.1934	548.502		18.0283	166.63	21.4133	214.259	7.47463	5.6711	2.03032	4.3746	0.0745464	2.29281	4.19504	0.0999784	1.64418	2830.92	21.1193	47.2242	5.66316	22.6697	5.05663	1.10824	4.84522	0.738862	4.71676	0.859412	2.49459	0.377615	2.50455
	CKY000000000000467750	909	C9025A-3H-4 WR, 45.0-55.0 cm	909TNOIWS	18.47	18.57	18.52	1.6651	1.78838	6.13679	0.0256465	0.340258	0.635611	8.53546	0.187119	0.00449382	1.4929	2.40565	1.29096	6.08536	46.5945		6.72456	81.7395	19.8115	209.155	6.15158	0.887315	0.0252232	0.0905839	0.058749	1.67326	0.672793		0.846241	264.941	16.628	37.8114	4.60329	18.8155	4.3258	0.91602	4.27126	0.698468	4.27153	0.831776	2.29416	0.341945	2.28847
	CKY000000000000468550	909	C9025A-3H-6 WR, 33.0-43.0 cm	909TNOIWS	20.365	20.465	20.415	2.02912	2.28975	8.04697	0.0313871	0.521208	1.24534	13.5873	0.257035	0.00689224	1.92492	4.31411	1.8071	7.01451	39.2991		11.3863	118.303	21.3147	222.744	6.59221	0.858601	0.0236046	0.0581445	0.0606393	1.90835	1.22714		0.899096	205.864	19.2539	43.29	5.27979	21.632	4.86891	1.14399	4.66445	0.741487	4.63652	0.8722	2.46666	0.348361	2.27532
	CKY000000000000471750	909	C9025A-3H-8 WR, 65.0-75.0 cm	909TNOIWS	22.685	22.785	22.735	2.00521	2.67067	8.04412	0.0261593	0.416908	0.670815	9.45625	0.20681	0.00501421	1.79624	3.02668	0.892942	4.05616	25.2513		10.6485	113.816	26.6833	280.367	8.16751	0.589087	0.023764	0.0368638	0.0690855	2.2056	0.755557	0.0872706	1.25696	543.655	20.5405	47.2331	5.7753	23.5345	5.45396	1.19113	5.43441	0.879462	5.53841	1.08436	3.09322	0.457373	2.88856
	CKY000000000000480750	909	C9025A-4H-1 WR, 74.0-83.0 cm	909TNOIWS	24.74	24.83	24.785	2.0548	2.5905	8.04637	0.0316064	0.418784	0.759511	9.25067	0.209941	0.00776047	1.90524	2.81442	1.16478	5.0189	28.749		11.6244	91.9901	31.5095	270.311	7.72725	1.10983	0.030687	0.0450552	0.0686313	2.14573	1.19475		1.7914	132.08	21.9632	50.3949	6.20564	25.5189	5.92868	1.33462	6.02216	0.980743	6.29896	1.25122	3.58413	0.52113	3.60701
	CKY000000000000481850	909	C9025A-4H-3 WR, 50.0-65.0 cm	909TNOIWS	26.51	26.66	26.585	1.99594	2.27886	7.88103	0.0354601	0.478265	1.04094	12.6827	0.252183	0.00547692	2.06665	5.74805	2.68255	6.90408	69.8011		15.1171	148.217	19.938	223.462	6.55477	2.34308	0.0272277	0.195728	0.0694503	1.82432	1.65731		2.69781	770.748	18.3359	41.4928	5.08837	20.6038	4.65387	1.09458	4.53539	0.720607	4.48872	0.867305	2.4898	0.339498	2.28633
	CKY000000000000483050	909	C9025A-4H-5 WR, 10.0-25.0 cm	909TNOIWS	28.12	28.27	28.195	2.1865	2.508	8.47909	0.0397936	0.50027	1.06574	14.7028	0.283439	0.00612038	2.49964	6.88165	4.01806	9.20435	74.1659		16.1734	143.232	24.5439	246.142	7.29894	5.44466	0.014651	0.196596	0.0717551	1.9825	2.26332		2.83813	629.973	19.6929	44.4397	5.48756	22.5046	5.21653	1.23338	5.17232	0.824561	5.16379	1.00732	2.78008	0.397768	2.60971
	CKY000000000000491350	909	C9025A-5H-2 WR, 10.0-25.0 cm	909TNOIWS	30.105	30.255	30.18	1.97382	3.13025	9.16713	0.0281432	0.610911	0.557205	15.2976	0.299505	0.00546171	2.98129	8.2205	53.8657	15.8221	105.218		16.3124	115.389	31.9658	285.689	8.03073	4.06801	0.615873	0.53354	0.0762343	2.09729	7.90973	0.0886103	2.62338	1147.17	21.643	49.4928	6.07912	24.9443	5.77286	1.35437	6.01492	0.965124	6.12267	1.2263	3.61405	0.533907	3.62038
	CKY000000000000492550	909	C9025A-6H-2 WR, 0.0-10.0 cm	909TNOIWS	39.05	39.15	39.1	0.112038	0.0273963	0.185689		0.0626087	0.147892	0.268404	0.00846859	0.0286885	19.8229	25.8579	20.7344	3739.96	16784.7	25.8625	3.56399	959.511	0.728779	1.67348	0.271774	86.8166	152.482	100.435	0.378836	3.09529	277.708	0.426709	3.75785	41702.2	2.09038	2.64005	0.278555	0.938129	0.279008		0.529262	0.0228976	0.125308	0.0235622	0.0571118	0.0225756	0.387381
	CKY000000000000501150	909	C9025A-9S-1 WR, 30.0-40.0 cm	909TNOIWS	51.8	51.9	51.85	0.053091	0.0300985	0.11782		0.035562	0.0409924	0.138358	0.00401682	0.0340951	29.0929	37.2748	17.4599	4349.17	79517.8	33.5976	1.80951	214.481	0.239216	2.04243	0.176004	45.9958	173.301	637.059	0.458514	13.6567	295.962	0.163526	2.2256	10977.2	0.518478	0.797923	0.0842566	0.299309	0.0857176		0.124762	0.00652438	0.0468152	0.00742162	0.0227109	0.00721172	0.112633
	CKY000000000000503850	909	C9025A-14X-1 WR, 20.0-30.0 cm	909TNOIWS	65.2	65.3	65.25	0.210656	7.4547	5.61554		0.0382273	1.66072	9.84734	0.272703	0.0671018	15.0289	25.6814	40.6316	527.527	10080.3		2.4174	125.36	3.33113	66.6766	9.33088	0.690652	4.31801	59.9155	0.0269485	1.56259	9.91436		0.647992	155.649	8.68746	31.8614	4.18114	16.5537	3.10183	0.0522028	2.0258	0.228517	1.01713	0.182381	0.374326	0.0661749	0.583261
	CKY000000000000473250	909	C9025A-1X-1 W, 17.0-19.0 cm	909TNO	0.17	0.19	0.18	2.44067	1.60836	7.36436	0.0813939	2.41651	4.31481	13.5948	0.285053	0.0526532	4.98194	16.6698	53.9005	331.007	845.263	7.02159	115.278	515.673	21.1041	75.73	8.54666	1.22547	8.11162	2.43942	0.111457	3.25823	34.2475	0.276811	9.19218	7057.36	27.3326	55.0229	6.37304	23.8045	4.9781	1.04633	4.82368	0.625427	3.99138	0.743336	2.29019	0.322904	2.31947
	CKY000000000000473350	909	C9025A-1X-1 W, 60.0-62.0 cm	909TNO	0.6	0.62	0.61	1.52327	2.12109	7.81884	0.0252271	2.07673	0.212165	11.3873	0.258542	0.0131162	2.74517	8.83908	20.9496	21.0955	99.3526	8.4096	93.3787	63.8781	23.1767	118.591	7.61174	1.13498	0.0995046	0.231896	0.056961	1.90491	1.64281	0.0929888	11.4897	340.617	24.6263	53.8715	5.76463	21.4662	4.60176	0.931711	4.24446	0.696364	4.0103	0.85177	2.65425	0.420632	3.34147
	CKY000000000000473450	909	C9025A-1X-2 W, 40.0-42.0 cm	909TNO	1.125	1.145	1.135	1.18186	1.34978	6.73586	0.0287572	2.62042	0.156901	11.9147	0.279834	0.013576	2.71849	12.1914	30.7374	27.7881	93.3883	6.80334	128.922	56.7071	13.8605	65.1403	8.13201	0.82103	0.125999	0.267248	0.0520752	1.92474	1.92541	0.118822	17.0447	335.512	22.5707	51.8729	5.74553	20.4142	3.9296	0.773491	3.1709	0.446572	2.83524	0.501945	1.5439	0.244795	1.74615
	CKY000000000000473550	909	C9025A-1X-2 W, 51.0-53.0 cm	909TNO	1.235	1.255	1.245	3.24298	2.666	10.6559	0.0659397	0.815597	1.39889	11.5522	0.331391	0.00807207	2.89697	10.8882	15.1912	9.79525	98.1093	6.6762	18.5189	172.978	38.8866	171.19	8.96095	3.07965	0.0965654	0.2785	0.0772294	2.69423	2.71761	0.097888	1.26326	948.75	30.1178	75.0365	8.11498	32.7433	7.40978	1.70783	7.55595	1.26441	7.80447	1.52748	4.30796	0.599228	4.06132
	CKY000000000000473650	909	C9025A-1X-CC W, 5.0-7.0 cm	909TNO	1.32	1.34	1.33	2.16823	2.46134	9.46349	0.0606232	1.81014	0.795415	15.8453	0.432062	0.0137585	3.28712	35.5788	76.1387	30.6367	137.09	5.79653	61.0479	93.7416	28.6553	126.275	8.14087	7.14227	0.291493	0.458491	0.0805392	2.59453	3.66708	0.21342	4.9258	261.353	29.6674	70.4696	7.72952	30.8623	7.10169	1.47949	6.82889	1.04767	6.13181	1.32448	3.25176	0.443771	2.88308
	CKY000000000000473750	909	C9025A-1X-CC W, 25.0-27.0 cm	909TNO	1.52	1.54	1.53	1.08271	1.401	7.04726	0.0317392	2.80727	0.160426	13.167	0.338157	0.0150048	2.80171	13.1627	32.049	27.0076	91.3085	6.2807	136.021	60.9873	14.2627	69.0187	9.62005	0.450717	0.101841	0.219971	0.0605343	2.07889	1.70792	0.110723	15.6838	343.088	25.5052	59.5991	6.14254	22.4695	4.40389	0.863155	3.42301	0.495403	2.84512	0.556314	1.60932	0.267235	1.79357
	CKY000000000000473850	909	C9025A-2H-1 W, 10.0-12.0 cm	909TNO	9.6	9.62	9.61	2.2269	2.34881	7.81012	0.0332099	0.47457	0.845066	9.73172	0.208911	0.0052761	2.12982	3.15212	2.60319	8.05147	59.8298	7.755	7.97754	102.066	19.7629	227.93	6.10828	1.46315	0.00227227	0.0827467	0.0645472	1.87187	0.819449	0.102222	0.550784	351.396	19.1214	47.434	5.25789	21.1487	4.70161	1.0728	4.72322	0.708815	4.37417	0.870533	2.25339	0.323866	2.12173
	CKY000000000000473950	909	C9025A-2H-1 W, 40.0-42.0 cm	909TNO	9.9	9.92	9.91	1.61753	2.27603	5.90523	0.00695051	0.790461	0.151581	4.36808	0.0792911	0.00401844	3.12089	4.16554	4.13404	5.71477	37.5606	8.11618	24.4733	38.721	10.0139	127.382	6.25715	0.286315		0.102803	0.0321847	1.50621	0.75925	0.0642468	1.49442	153.328	18.4213	41.6066	4.12525	15.5821	3.13934	0.380674	2.59653	0.37299	2.15082	0.421469	1.26284	0.234389	1.29232
	CKY000000000000474050	909	C9025A-2H-1 W, 60.0-62.0 cm	909TNO	10.1	10.12	10.11	1.2582	2.093	9.35006	0.0568842	3.15129	3.8565	17.1591	0.434863	0.0961576	4.7974	18.2468	53.8372	53.1045	136.417		162.445	165.036	21.2263	89.9969	14.0462	1.47732	0.1634	0.339599	0.0831187	3.37597	1.01525	0.101374	14.0968	561.847	38.5763	88.3722	9.2951	34.3577	6.69369	1.34177	5.5811	0.764548	4.47666	0.798671	2.61649	0.34078	2.31766
	CKY000000000000474150	909	C9025A-2H-2 W, 40.0-42.0 cm	909TNO	10.91	10.93	10.92	1.21167	2.01887	9.03312	0.0603072	3.06723	3.94997	17.0165	0.427893	0.0934229	5.0338	18.0528	51.5208	49.8042	117.571		158.651	167.675	21.9822	103.028	14.1304	0.741773	0.0808522	0.216808	0.0723785	3.42763	0.985145	0.0976713	13.6058	511.091	38.9995	87.6087	9.00085	34.4006	6.63423	1.33487	5.62835	0.785806	4.41829	0.876935	2.36945	0.360402	2.51628
	CKY000000000000474250	909	C9025A-2H-3 W, 30.0-32.0 cm	909TNO	11.81	11.83	11.82	1.35439	1.81354	7.42118	0.0678123	2.47917	4.10132	13.0698	0.332174	0.0758484	4.42003	17.0628	48.2878	171.212	1041.26	6.03142	123.701	185.425	17.5256	60.9779	10.893	3.4476	4.64662	8.46068	0.0857522	3.20101	5.89073	0.12516	10.0423	1042.5	33.366	79.0709	7.56009	29.1886	5.82308	1.17029	4.75893	0.67443	3.60817	0.671963	1.92764	0.283332	1.97903
	CKY000000000000474350	909	C9025A-2H-3 W, 70.0-72.0 cm	909TNO	12.21	12.23	12.22	2.13051	2.33827	7.6146	0.0294567	0.480261	0.700419	9.85114	0.202849	0.00647676	2.41884	2.35114	2.36743	9.17966	103.408	6.78106	10.2263	163.267	22.4078	246.912	6.59352	1.65035	0.0169046	0.160578	0.0648058	1.93645	1.2805	0.105471	0.868737	1260.49	21.2515	51.9012	5.64093	23.0636	5.13677	1.09339	4.9687	0.794599	4.62277	0.903307	2.47049	0.366334	2.28931
	CKY000000000000474450	909	C9025A-2H-4 W, 30.0-32.0 cm	909TNO	12.81	12.83	12.82	2.19315	2.2967	7.84801	0.0324141	0.522637	0.877014	10.8536	0.204771	0.00752163	2.76164	3.68318	3.3071	12.8894	95.5745		12.1376	96.3909	22.7963	234.764	6.14986	2.80775	0.0779345	0.298741	0.068053	1.9249	1.77387	0.0967844	0.98292	214.812	22.7567	54.9252	5.98757	23.972	5.52307	1.19461	5.17456	0.783467	4.90401	0.911325	2.67489	0.343466	2.31677
	CKY000000000000474550	909	C9025A-2H-4 W, 72.0-74.0 cm	909TNO	13.23	13.25	13.24	2.46541	2.44005	8.68729	0.0413879	0.516275	1.10105	10.492	0.252136	0.00802564	2.58069	3.98156	2.27178	12.2151	147.094		10.1946	130.397	26.2845	252.537	6.94967	2.3976	0.0242373	0.257308	0.0774245	2.03256	1.96556	0.119861	0.7839	447.092	25.3219	61.3321	6.67479	26.9824	5.96584	1.39895	5.82855	0.919883	5.5277	1.10868	3.06439	0.464599	2.94405
	CKY000000000000474650	909	C9025A-2H-5 W, 30.0-32.0 cm	909TNO	13.815	13.835	13.825	2.27792	2.32319	7.98973	0.0357959	0.521423	0.874576	10.288	0.206565	0.00731269	3.65925	3.25025	4.85245	11.22	47.0347	5.99706	11.2304	122.687	20.0215	232.249	6.05883	5.71619	0.0607301	0.190687	0.0732112	1.89861	3.03177	0.137232	0.8603	615.899	19.704	48.2248	5.29867	21.5626	4.80702	1.11995	4.73233	0.736529	4.36141	0.823777	2.33185	0.333902	2.05715
	CKY000000000000474750	909	C9025A-2H-5 W, 80.0-82.0 cm	909TNO	14.315	14.335	14.325	2.46136	2.22627	8.89505	0.041682	0.526712	1.45414	13.269	0.281896	0.0104636	2.71386	6.33761	4.38988	13.8786	92.2423		10.2736	207.435	21.343	220.001	6.63749	2.75655	0.0368247	0.178607	0.0676119	1.9258	1.73676	0.0721682	0.787083	1380.91	24.6981	59.5109	6.52276	26.4284	5.78074	1.38374	5.4584	0.818767	4.70822	0.994035	2.45511	0.357446	2.27125
	CKY000000000000474850	909	C9025A-2H-CC W, 18.0-20.0 cm	909TNO	14.7	14.72	14.71	2.10833	1.94303	6.85802	0.0310033	0.505893	0.856112	9.85307	0.198207	0.00967369	4.19514	7.88111	5.24765	531.031	4402.26	7.0478	12.9911	172.841	16.8784	190.505	5.39507	14.9061	13.4157	35.9819	0.128291	3.24542	18.1525	0.149569	1.60106	4250.96	17.9159	42.7705	4.7617	18.8969	4.21597	0.923193	4.07332	0.617089	3.817	0.702511	1.96699	0.288043	1.81227
	CKY000000000000474950	909	C9025A-2H-CC W, 50.0-52.0 cm	909TNO	15.02	15.04	15.03	2.03569	2.02903	7.25299	0.0328776	0.477428	0.898799	10.5938	0.216152	0.00648188	2.19304	4.00031	2.47051	31.2859	245.826	5.491	10.526	97.3667	19.897	214.105	5.85688	2.56918	0.550578	1.47303	0.062268	1.79952	1.52244	0.109484	0.930385	407.356	20.2168	49.2221	5.48752	21.6613	4.94208	1.08663	4.72095	0.721547	4.50212	0.855566	2.46561	0.340448	2.18424
	CKY000000000000485350	909	C9025A-3H-1 W, 30.0-32.0 cm	909TNO	15.3	15.32	15.31	2.53696	2.32684	7.98605	0.0325536	0.481095	0.917213	9.45055	0.203883	0.00688382	2.16823	2.90398	1.94433	32.8673	308.016	5.58398	9.81162	124.964	20.8795	235.313	6.42501	2.16184	0.759211	1.76339	0.0640588	1.93435	2.02866	0.118874	0.837289	743.4	20.4955	49.7253	5.50508	22.2512	5.04625	1.1384	4.91328	0.75045	4.73033	0.862657	2.45171	0.345855	2.26064
	CKY000000000000485450	909	C9025A-3H-2 W, 10.0-12.0 cm	909TNO	16.1	16.12	16.11	2.58354	2.25203	7.97872	0.0341815	0.654899	1.12816	10.008	0.209592	0.0113838	2.98553	4.40864	4.84209	83.2562	671.978		18.5137	216.836	29.2332	217.05	6.65569	4.99644	2.2553	4.94611	0.074745	2.18575	4.34888	0.131633	1.55395	4518.45	20.1285	48.5185	5.40713	21.1619	4.92119	1.16125	4.7613	0.740041	4.80732	0.912088	2.64605	0.400775	2.48201
	CKY000000000000485550	909	C9025A-3H-3 W, 30.0-32.0 cm	909TNO	17.305	17.325	17.315	2.23808	2.10144	7.62742	0.0437087	1.20509	1.66426	11.072	0.253517	0.0353905	4.9276	14.7401	19.3721	1103.83	8565.5	11.4741	51.2004	293.172	21.2812	171.902	8.24064	27.6747	34.1938	70.6966	0.262497	6.22955	41.775	0.151841	5.10846	10234.3	25.9233	61.2655	6.60547	25.4589	5.59827	1.15365	5.11674	0.750203	4.69694	0.871861	2.52659	0.35918	2.40503
	CKY000000000000485650	909	C9025A-3H-4 W, 30.0-32.0 cm	909TNO	18.32	18.34	18.33	1.87646	1.92486	6.26413	0.0263751	0.44201	0.615929	8.63305	0.153074	0.00451015	1.78549	2.18876	1.4234	25.0258	234.41		9.91965	77.3662	16.1175	195.56	5.11366	1.51344	0.586484	1.37753	0.0570409	1.60807	1.35515	0.090444	1.01221	466.285	14.7224	36.2476	4.05158	16.1183	3.67357	0.815632	3.69927	0.594027	3.65014	0.680253	1.93264	0.273187	1.82896
	CKY000000000000485750	909	C9025A-3H-5 W, 30.0-32.0 cm	909TNO	19.325	19.345	19.335	2.24342	2.35662	8.56718	0.0423226	0.532834	1.35998	14.7771	0.275465	0.00709706	1.99516	5.42618	2.77618	16.0195	96.3184		10.8375	140.289	21.9573	221.812	6.40704	1.05625	0.243943	0.559725	0.067595	1.88603	1.3522	0.114286	0.860291	696.184	20.506	50.5792	5.61511	22.7023	5.3047	1.2594	5.02566	0.810927	5.4867	0.932337	2.66356	0.373979	2.44727
	CKY000000000000485850	909	C9025A-3H-6 W, 30.0-32.0 cm	909TNO	20.335	20.355	20.345	2.27341	2.49706	8.64524	0.0388696	0.602287	1.31502	15.06	0.260053	0.00706092	2.12973	5.22336	2.24843	8.30478	31.0405		12.9367	126.565	24.1106	243.174	6.60231	1.29837	0.00781461	0.0835909	0.0719506	1.92348	1.35372	0.115716	0.921922	333.056	20.2839	50.0431	5.54818	22.3092	5.22485	1.26176	5.25754	0.841625	5.17356	1.01202	2.89526	0.439554	2.82245
	CKY000000000000485950	909	C9025A-3H-7 W, 30.0-32.0 cm	909TNO	21.335	21.355	21.345	2.24993	2.34431	8.89192	0.0406138	0.645241	1.6572	14.6592	0.285758	0.00819353	2.06101	5.54046	2.43226	9.58641	252.849		13.6932	135.023	34.0406	226.108	6.67004	1.18856		0.68899	0.0713902	1.84388	1.62825	0.0868878	0.996659	312.122	25.2468	60.9508	6.76118	26.9583	6.21624	1.41908	6.06527	1.03225	6.50175	1.34293	4.00378	0.587958	4.45648
	CKY000000000000486050	909	C9025A-3H-8 W, 12.0-14.0 cm	909TNO	22.155	22.175	22.165	0.68188	2.02693	2.44758	0.048054	0.651025	2.34459	4.07242	0.0891948	0.125287	20.1811	65.7352	30.456	7960.66	69404.3	53.5041	31.27	685.271	7.45012	43.2737	2.94548	190.07	204.244	550.338	1.16808	23.5455	273.254	0.460222	9.3969	22478.6	9.00622	20.4287	2.14924	8.12908	1.8883	0.192805	1.73445	0.243708	1.40366	0.274609	0.773282	0.123591	0.89248
	CKY000000000000486150	909	C9025A-3H-8 W, 30.0-32.0 cm	909TNO	22.335	22.355	22.345	2.14523	2.48032	8.02433	0.0298704	0.461675	0.914243	10.9541	0.206557	0.00747654	2.157	4.91658	1.9334	115.778	1004.39		11.0509	131.93	24.5527	259.642	6.53749	3.71959	3.01436	7.49753	0.0918957	2.34788	4.88853	0.0707758	1.28417	1312.78	18.7156	46.8175	5.16649	21.1104	5.15428	1.186	5.09925	0.871674	5.3828	1.01468	3.18721	0.476892	2.79679
	CKY000000000000486250	909	C9025A-3H-9 W, 30.0-32.0 cm	909TNO	23.345	23.365	23.355	2.21232	2.10102	8.48723	0.0413648	0.633366	1.69358	14.6431	0.269797	0.0101728	1.8731	6.73799	3.01762	12.2034	237.568		15.2771	146.739	28.2625	194.382	5.72493	1.50623	0.0730628	0.849535	0.0668829	1.67045	1.06761	0.0945005	1.36771	403.194	34.0881	78.1614	8.15037	31.4991	6.52879	1.47899	6.08335	0.926936	5.39665	1.08898	3.16427	0.46068	3.08549
	CKY000000000000486350	909	C9025A-3H-CC W, 6.0-8.0 cm	909TNO	24.12	24.14	24.13	2.16336	2.73697	8.4845	0.03048	0.47916	0.821513	13.6412	0.195221	0.00594924	1.95996	3.22421	1.59272	6.71175	55.4965	5.78409	13.7102	106.698	20.1537	263.698	6.57142	1.40174	0.0116966	0.22112	0.0749307	2.05929	0.942841	0.113165	1.87456	371.194	20.3689	50.1365	5.49784	22.1778	5.11864	1.14846	4.87422	0.745983	4.49735	0.883961	2.32964	0.340662	2.22125
	CKY000000000000494550	909	C9025A-4H-1 W, 30.0-32.0 cm	909TNO	24.3	24.32	24.31	2.35142	2.32939	8.19245	0.038613	0.561007	1.30105	13.1385	0.233571	0.0087167	1.86197	5.84489	2.5882	18.0605	140.133	6.15443	13.4411	171.11	24.0842	220.505	6.01236	1.80675	0.626781	0.795579	0.0663993	1.78703	1.65455	0.1184	1.44055	1575.68	21.3307	52.2958	5.71245	22.9171	5.29384	1.2266	5.21653	0.843888	5.16066	0.977885	2.9487	0.419509	2.83046
	CKY000000000000494650	909	C9025A-4H-2 W, 30.0-32.0 cm	909TNO	25.3	25.32	25.31	2.26547	2.46081	8.74988	0.04024	0.628015	1.36953	14.291	0.249392	0.0104746	2.19525	6.45067	3.2807	8.80046	50.0099	5.61685	16.7075	138.38	26.5783	236.646	6.40774	3.32025	0.000126878	0.122087	0.0761054	1.88725	2.01495	0.0676891	2.06778	452.971	22.5024	54.322	5.96208	24.085	5.26146	1.26714	5.12277	0.778636	4.80007	0.927382	2.60761	0.423535	2.54062
	CKY000000000000494750	909	C9025A-4H-3 W, 30.0-32.0 cm	909TNO	26.31	26.33	26.32	2.30384	2.60665	8.94075	0.0422346	0.583035	1.50838	14.734	0.263256	0.0148418	2.1801	6.87862	3.32328	10.5892	55.2414		17.1714	169.431	30.1276	246.029	6.70059	3.14448	0.0463599	0.135422	0.0656739	1.93276	1.92368	0.0696967	2.74207	923.062	23.4943	57.8113	6.36278	25.9917	5.89698	1.34509	5.67576	0.92219	5.87615	1.12346	3.4615	0.485324	3.45652
	CKY000000000000494850	909	C9025A-4H-4 W, 30.0-32.0 cm	909TNO	27.315	27.335	27.325	2.38064	2.35822	9.34467	0.0466086	0.620671	1.7794	16.4423	0.305771	0.00682012	2.30937	8.8151	4.45262	12.6214	62.7441		18.1391	176.325	33.0079	221.732	6.42363	3.59486	0.0520667	0.223239	0.0716202	1.85643	1.9913	0.117881	2.92369	699.475	23.5378	57.5268	6.41347	25.8815	6.0398	1.46738	5.9205	1.01324	6.36898	1.19136	3.96374	0.538009	3.8068
	CKY000000000000494950	909	C9025A-4H-5 W, 6.0-8.0 cm	909TNO	28.08	28.1	28.09	2.11897	2.15003	7.81332	0.037064	0.585355	1.16252	13.5539	0.249886	0.00806675	3.7837	9.10547	5.51134	10.0063	62.467		23.3188	127.938	34.4518	199.189	6.05255	12.8602		0.168111	0.0640648	1.7889	3.87624	0.119945	4.04574	482.713	16.4438	40.64	4.5175	19.3013	4.88535	1.18068	5.1927	0.906578	6.34071	1.30784	4.03569	0.634931	4.29853
	CKY000000000000495050	909	C9025A-4H-5 W, 51.0-53.0 cm	909TNO	28.53	28.55	28.54	1.23046	1.24739	8.90717	0.0376929	3.97888	0.159749	16.3726	0.360293	0.0168004	4.92165	18.2063	54.6154	107.95	1436.51	7.59161	183.475	107.383	13.68	77.9089	11.9229	2.56838	4.79901	9.83814	0.0809824	3.28483	15.9941	0.135415	19.0442	1404	32.5854	72.8532	7.88424	28.6927	5.5622	1.13359	4.44847	0.600756	3.16134	0.565639	1.65186	0.236044	1.65561
	CKY000000000000495150	909	C9025A-5H-1 W, 20.0-22.0 cm	909TNO	29.2	29.22	29.21	0.358704	0.211658	0.71635		0.166402	0.370275	0.954045	0.0245103	0.0192913	27.1705	20.0813	4.36846	2133.36	84393.7	25.2439	6.33425	1225.07	5.26059	8.94583	1.07045	47.4855	81.3965	595.103	0.662341	17.6832	175.413	0.201051	2.17244	55432.7	3.15821	6.32593	0.657847	2.47777	0.830548	1.12424	1.11437	0.10512	0.671088	0.150708	0.529833	0.083685	0.833494
	CKY000000000000495250	909	C9025A-5H-1 W, 45.0-47.0 cm	909TNO	29.45	29.47	29.46	0.270562	0.228486	0.926099		0.143654	0.0658403	1.66428	0.0343154	0.108899	34.8317	50.3044	11.8213	3399.51	49419.7	41.3372	7.09976	441.839	2.54978	20.2919	0.865585	153.725	106.215	376.684	0.413613	12.8366	209.508	0.324102	7.83478	21030.8	4.21696	6.6095	0.696451	2.80932	0.695904	0.543119	0.734573	0.0787146	0.568306	0.0960296	0.263564	0.0442357	0.38968
	CKY000000000000495350	909	C9025A-5H-1 W, 80.0-82.0 cm	909TNO	29.8	29.82	29.81	1.93969	2.87843	8.57702	0.0246237	0.562542	0.523095	15.6588	0.328794	0.00600979	3.73255	8.73431	3.91875	82.6731	406.886		16.121	119.632	40.2674	237.589	6.39791	1.76871	1.52962	3.77771	0.0824836	1.80039	6.57035	0.114343	2.74405	1131.28	22.0128	53.8808	5.95138	24.5187	5.72044	1.40066	6.23066	1.04141	7.00225	1.50874	4.67619	0.707947	4.87342
	CKY000000000000495450	909	C9025A-5H-2 W, 30.0-32.0 cm	909TNO	30.305	30.325	30.315	1.96694	2.99369	8.99351	0.0268755	0.601984	0.399384	15.074	0.284158	0.00820305	5.27375	23.0329	5.09587	955.66	6037.56		16.6763	138.721	27.9742	263.486	7.67633	13.2757	44.2105	48.443	0.1933	3.96123	61.4742	0.171259	3.03279	4062.8	22.3786	49.7038	5.93596	23.6739	5.2764	1.15242	5.25628	0.829724	5.345	1.06025	3.19705	0.478929	3.27424
	CKY000000000000639950	909	C9025A-5H-2 W, 38.0-40.0 cm	909TNO	30.385	30.405	30.395	2.12009	3.12008	10.2938	0.029728	0.702641	0.406911	17.7719	0.353997	0.0073129	4.52151	9.52906	4.20562	249.617	1442.23		19.4905	99.6523	29.6902	248.169	7.95697	5.74913	7.51621	11.5157	0.099039	2.53634	32.3984		3.62129	1755.69	21.984	48.7766	5.91307	23.9643	5.2745	1.14741	5.18819	0.831706	5.28591	1.08498	3.51563	0.529087	3.5166
	CKY000000000000495550	909	C9025A-5H-3 W, 2.0-4.0 cm	909TNO	30.465	30.485	30.475	0.331704	0.192306	1.39539	0.00581189	0.383567		2.43631	0.059217	0.0165245	29.8925	104.906	17.6773	5777.75	52813.4	35.8625	20.5524	445.781	4.01797	15.0565	1.79123	63.4124	179.698	391.242	0.626487	16.5826	330.672	0.560679	5.34904	12138.3	4.2915	8.54083	1.10353	4.03456	0.847927	0.196645	0.786305	0.109574	0.659596	0.135584	0.417145	0.0626796	0.484284
	CKY000000000000495650	909	C9025A-5H-CC W, 2.0-4.0 cm	909TNO	30.585	30.605	30.595	0.146081	0.0572323	0.404769		0.116109		0.666921	0.0148387	0.0144273	30.42	59.4444	11.5271	3922.83	60492.6	23.3512	6.50454	745.937	0.772055	4.0033	0.470896	52.2507	123.846	401.279	0.433913	14.1543	250.34	0.285867	2.59271	30580.4	1.52429	2.47126	0.276538	1.09972	0.286351	0.149496	0.385529	0.0224043	0.140321	0.03488	0.0710144	0.0204472	0.277037
	CKY000000000000505750	909	C9025A-6H-1 W, 16.0-18.0 cm	909TNO	38.66	38.68	38.67	0.11779	0.0361947	0.257629		0.0914486	0.0346813	0.453618	0.0116426	0.0159137	37.0775	12.6376	3.44091	3533.57	96556	11.9823	4.34931	356.98	0.678033	2.21142	0.347591	50.5366	250.896	1098.96	0.285154	20.1799	451.554	0.22905	2.09138	14989	1.15999	2.20035	0.244734	0.907273	0.255934	0.248758	0.287497	0.0228467	0.138364	0.0255428	0.0761128	0.0155261	0.149567
	CKY000000000000505850	909	C9025A-6H-1 W, 50.0-52.0 cm	909TNO	39	39.02	39.01	0.827675	0.38892	3.77197	0.0179849	1.21049	0.186472	7.12984	0.182219	0.0280553	16.9226	73.4883	32.5473	8581.92	29382.7	76.0936	64.2122	1440.18	9.12985	31.4731	5.08273	62.726	150.194	401.278	1.38556	4.61099	431.523	0.614983	10.9389	52735.7	17.1339	32.0654	3.73907	14.3576	3.16045	1.18644	3.09847	0.353971	2.00399	0.361342	1.00763	0.165508	1.28515
	CKY000000000000505950	909	C9025A-6H-2 W, 20.0-22.0 cm	909TNO	39.25	39.27	39.26	0.242413	0.110108	1.02926		0.354523	0.083536	1.98879	0.0519816	0.0412626	34.1936	70.9598	39.5016	6248.99	17906.2	71.5783	18.6726	844.918	3.68371	10.0316	1.49933	114.513	145.724	168.427	0.56385	3.20617	327.781	0.624419	6.96895	39795.8	6.69508	11.914	1.34625	5.10149	1.19026	0.610378	1.24728	0.124316	0.723399	0.154142	0.430363	0.0652485	0.602992
	CKY000000000000506050	909	C9025A-6H-CC W, 20.0-22.0 cm	909TNO	39.565	39.585	39.575	0.121652	0.0341953	0.0265111		0.0201792	0.0189204		0.00115459	0.0257887	42.5811	214.195	4.78463	6405.97	1245.02	151.047	0.914484	178.253	0.224976	0.305665	0.0528128	82.7987	36.6794	5.05329	0.29828	1.08541	111.467	1.29966	2.89304	10100.4	0.326442	0.480258	0.0551875	0.215047	0.0862569	0.151685	0.129534	0.00766263	0.0350469	0.00690727	0.0180291	0.00648177	0.0749645
	CKY000000000000506150	909	C9025A-7X-CC W, 2.0-4.0 cm	909TNO	40.02	40.04	40.03	0.0860849	0.0124889	0.00490135			0.00546808		0.000540625	0.01577	42.7119	58.7931	1.63699	7742.73	4293.59	78.3753	0.181463	28.9598	0.0444344	0.114546	0.0397901	67.9554	40.932	28.9731	0.155389	0.82722	41.5558	0.352447	0.49395	2201.49	0.0608354	0.0809961	0.0107993	0.0452466	0.0224029	0.0341055	0.0220339	0.00287242	0.00843696	0.00358008	0.00448514		0.0171019
	CKY000000000000506250	909	C9025A-7X-CC W, 7.0-9.0 cm	909TNO	40.07	40.09	40.08	0.0357559	0.00647293	0.0128361					0.00162673	0.013238	41.2041	35.0426	2.44675	4056.1	5076.89	36.9624	0.336679	28.7775	0.0483795	0.279363	0.0717281	79.6104	32.8722	44.7803	0.150232	1.85159	24.8215	0.289381	0.633516	1746.26	0.0999541	0.176242	0.0185688	0.0572001	0.0181004	0.0193453	0.0315427		0.00938063	0.00215855	0.00835137		0.0130361
	CKY000000000000506350	909	C9025A-8X-CC W, 7.0-9.0 cm	909TNO	45.57	45.59	45.58	0.0605774	0.00810131	0.0167739					0.000100407	0.0198233	9.5775	4.42023	0.730526	5810.58	335173		0.149772	4.29217		0.0200743	0.00928571	5.48078	793.329	2823.22	0.106992	97.9247	891.763		0.0468878	265.747	0.0340627	0.0136453			0.0178598						0.00127008
	CKY000000000000506450	909	C9025A-8X-CC W, 9.0-11.0 cm	909TNO	45.59	45.61	45.6	0.0517773	0.00914834	0.034888		0.0166301	0.0376652		0.00124184	0.0420446	36.966	1.21987	7.64206	467.183	2710.72		0.763589	568.522	0.173426	0.289773	0.0608602	111.528	115.567	13.1244	0.0114609	1.32279	113.579		0.97322	30728	0.430404	0.494941	0.033287	0.107702	0.150804	0.392056	0.274968	0.00247518	0.0132505	0.00420566	0.00697879	0.00862005	0.184432
	CKY000000000000506550	909	C9025A-8X-CC W, 12.0-14.0 cm	909TNO	45.62	45.64	45.63	0.0676302	0.00915485	0.00519489			0.0106563		0.000299568	0.04732	40.8026	49.8823	2.01103	2440.7	9675.07	84.9807	0.617341	117.08	0.0740551	0.0820085	0.0332808	59.8904	55.8468	68.8396	0.174184	1.6589	50.93	0.65633	2.44233	9437.02	0.296007	0.275758	0.0176073	0.0476387	0.0474643	0.131882	0.0885069		0.00738124		0.00350414	0.00299997	0.0584979
	CKY000000000000506650	909	C9025A-9S-1 W, 10.0-12.0 cm	909TNO	51.6	51.62	51.61	0.0693243	0.0248	0.0669241		0.0306525	0.0323353		0.0024838	0.0359764	34.3685	36.4376	2.2303	5206.57	105796	54.3852	0.985668	310.424	0.241422	0.512582	0.105192	42.4062	189.36	827.478	0.703625	15.9381	287.884	0.288844	1.89757	18631.3	0.364945	0.401226	0.0343392	0.130771	0.105955	0.197404	0.199375	0.0039474	0.0277942	0.00528527	0.0230623	0.00671096	0.116437
	CKY000000000000506750	909	C9025A-9S-1 W, 50.0-52.0 cm	909TNO	52	52.02	52.01	0.121419	0.0384797	0.779815		0.320661	0.0617507	1.03648	0.0236798	0.0308203	24.9755	18.9101	4.72358	4157.16	130565	44.3332	8.70254	573.317	1.63852	8.16178	0.840535	42.4664	190.976	808.566	0.371881	16.1374	336.744	0.274549	3.02395	37431.3	2.58543	5.22046	0.560493	2.07499	0.514151	0.541617	0.675236	0.0401973	0.25237	0.0495928	0.163822	0.0311514	0.390551
	CKY000000000000506850	909	C9025A-9S-CC W, 10.0-12.0 cm	909TNO	52.34	52.36	52.35	0.181763	0.0868343	1.74546		0.628281	0.0157454	1.33811	0.034232	0.026463	32.4389	1.94296	9.90391	4516.44	145202	86.3131	12.7829	35.6254	3.26974	27.5498	0.908089	92.2269	52.6528	901.816	0.360796	7.34182	223.874	0.322418	0.316241	2183.62	0.465127	0.851869	0.0807107	0.408579	0.187641	0.0409405	0.296297	0.0576927	0.430573	0.101322	0.31307	0.0488651	0.309892
	CKY000000000000518850	909	C9025A-10S-1 W, 10.0-12.0 cm	909TNO	52.6	52.62	52.61	0.0848921	0.0289874	0.0988535		0.0442483	0.0517204		0.00344479	0.0404288	37.405	70.5975	5.41147	6019.58	79285.4	67.9252	1.41768	347.717	0.306549	1.22718	0.161305	53.0178	176.509	543.581	0.512983	9.67993	262.234	0.344047	2.75277	23629.6	0.607405	0.869608	0.086606	0.305083	0.162144	0.210813	0.233084	0.00744423	0.0456716	0.00813879	0.0275594	0.00921131	0.154611
	CKY000000000000518950	909	C9025A-10S-CC W, 10.0-12.0 cm	909TNO	52.965	52.985	52.975	0.0937818	0.0516849	0.335252		0.143041	0.0480445	0.501446	0.0124157	0.0334999	33.262	34.4826	3.52681	5300.96	92562.1	75.3748	3.92401	261.839	0.925196	3.26821	0.441087	42.0395	209.777	735.043	0.26013	13.8204	306.933	0.316943	1.57424	19733.2	1.60224	3.33473	0.367189	1.42057	0.284141	0.217861	0.305546	0.0209329	0.137351	0.0306987	0.100903	0.0192953	0.207836
	CKY000000000000519050	909	C9025A-11S-CC W, 2.0-4.0 cm	909TNO	53.52	53.54	53.53	0.0427467	0.114627	0.262692		0.10227	0.0355709	0.338973	0.0101677	0.0420516	33.895	22.3707	3.69806	3975.18	72127.8	53.0035	3.50359	221.241	0.481066	2.53122	0.320732	44.8771	151.787	536.021	0.391412	8.93022	237.168	0.343738	2.59135	13607.4	0.969287	1.80319	0.175695	0.650717	0.180177	0.105094	0.202777	0.0110421	0.0871214	0.0198567	0.0609439	0.0115463	0.133493
	CKY000000000000519150	909	C9025A-12S-1 W, 20.0-22.0 cm	909TNO	54.7	54.72	54.71	0.325722	2.71536	1.44972		0.0295727	0.179911	2.24251	0.0715956	0.0643577	32.383	64.8789	6.72149	5942.27	73738.1	110.217	0.578135	46.3409	1.0167	7.14197	2.23079	25.7962	23.7144	406.383	0.588602	1.92792	65.3589	0.210822	0.155355	2161.42	0.953436	2.81713	0.351063	1.38391	0.326765	0.0223873	0.273431	0.0376288	0.259287	0.0465737	0.119748	0.0241356	0.1935
	CKY000000000000519250	909	C9025A-12S-2 W, 70.0-72.0 cm	909TNO	56.255	56.275	56.265	0.190319	1.86562	0.680691		0.0252885	0.172762	1.05537	0.0398026	0.0586162	37.2291	74.5473	7.16309	4145.6	69604.8	142.582	0.297122	54.288	0.482588	1.56088	1.29363	27.9471	29.4888	440.494	0.639698	2.12654	74.7282	0.293052	0.178988	3134.86	0.494379	1.34797	0.157933	0.708251	0.147498	0.01592	0.156157	0.0189012	0.113019	0.0250219	0.0637138	0.0108533	0.0870493
	CKY000000000000519350	909	C9025A-12S-3 W, 4.0-6.0 cm	909TNO	56.505	56.525	56.515	0.182677	1.00091	0.47717		0.0332737	0.0986355	0.572559	0.0191112	0.0452091	39.5105	55.3406	5.98204	4009.21	94781.9	124.819	0.690883	146.617	1.36152	1.98897	0.628781	44.7438	77.3729	658.898	0.668552	7.9836	163.379	0.309969	0.958384	6770.83	0.536278	1.05343	0.111455	0.413596	0.134997	0.0511786	0.151992	0.0158803	0.110899	0.0371256	0.0808109	0.0287931	0.154743
	CKY000000000000519450	909	C9025A-12S-3 W, 30.0-32.0 cm	909TNO	56.765	56.785	56.775	0.135915	0.827871	0.784325		0.0158226	0.0248272	0.945525	0.0245746	0.0197247	36.8487	104.872	17.5364	2982.8	92760.9	155.769	0.143426	4.68028	0.838093	11.663	0.882028	33.1179	10.3307	344.555	0.45014	0.526568	78.3967	0.327824	0.0532461	196.154	0.474382	1.60218	0.193358	0.770119	0.193257	0.0152483	0.151899	0.0231206	0.190063	0.0356847	0.144493	0.0250707	0.146379
	CKY000000000000519550	909	C9025A-13X-CC W, 4.0-6.0 cm	909TNO	55.54	55.56	55.55	0.0248879	1.28703	0.217277			0.205404	0.247407	0.0113256	0.0320103	41.3214	119.365	5.55784	2099.82	26235.5	216.205	0.0316697	6.34474	0.27147	0.615251	0.401241	5.98182	8.77421	200.311	0.255992	0.294174	6.50012	0.35357	0.0154771	86.8501	0.3182	0.774175	0.0850169	0.31782	0.0717939	0.00385008	0.0659476	0.0113514	0.0545441	0.0108957	0.0295549	0.00405279	0.0231321
	CKY000000000000519650	909	C9025A-13X-CC W, 28.0-30.0 cm	909TNO	55.78	55.8	55.79	0.0626619	1.95251	1.2954	0.0265636		3.97322	1.17582	0.0375438	0.0448861	32.4446	390.712	7.28729	6042.2	3582.95	113.213	0.1428	408.045	1.85571	15.5751	1.35055	39.5807	8.63425	20.5029	0.133732	0.292055	213.742	0.60223	0.0524912	2.09382	2.07708	5.34686	0.575538	2.23902	0.395931	0.0167511	0.328352	0.0501649	0.278978	0.0635301	0.231998	0.0435218	0.30769
	CKY000000000000537050	909	C9025A-14X-1 W, 15.0-17.0 cm	909TNO	65.15	65.17	65.16	0.573172	9.69281	7.24598		0.102464	2.05299	12.4312	0.408005	0.0707816	19.1501	29.9384	43.2806	1292.89	16668.9	21.8506	3.6684	160.292	4.87199	25.5828	10.6295	0.539637	7.34914	92.6546	0.0873115	2.36155	11.0396	0.150519	0.73533	176.2	13.5528	52.0449	6.4923	25.5815	4.88522	0.0619404	3.00194	0.342417	1.51685	0.199376	0.614364	0.0732735	0.543702
	CKY000000000000537150	909	C9025A-14X-1 W, 62.0-64.0 cm	909TNO	65.62	65.64	65.63	0.596787	11.3493	8.8011		0.119428	1.51495	15.5293	0.49909	0.0931273	16.3023	46.8765	45.1607	239.95	1608.93	13.6014	4.89251	118.023	6.43718	30.3012	13.6314	0.795376	1.3531	8.46451	0.017734	1.21997	4.12422	0.199147	0.989803	53.0272	9.75538	50.2363	7.61948	32.7208	6.36649	0.0817144	3.9901	0.411393	2.18661	0.273811	0.609929	0.089785	0.662623
	CKY000000000000537250	909	C9025A-14X-CC W, 12.0-14.0 cm	909TNO	65.91	65.93	65.92	0.50604	6.86197	7.50655	0.0201207	0.193009	1.19843	12.3172	0.273797	0.0467214	21.3155	36.4607	48.7053	855.193	12289.1	26.0741	9.44594	95.2627	4.84656	24.8598	7.88683	2.18302	3.39288	81.3614	0.0234224	1.308	6.39406	0.127757	1.74363	516.505	9.77057	47.6848	6.4236	25.7601	4.7164	0.0616309	2.96659	0.305869	1.24188	0.19745	0.422944	0.0762185	0.480901
	CKY000000000000537350	909	C9025A-15T-1 W, 3.0-5.0 cm	909TNO	74.53	74.55	74.54	0.0571266	1.86974	0.550306			0.22397	0.7858	0.0237256	0.0324139	40.6802	76.7187	5.30094	2516.38	22136	143.536	0.201378	41.8053	0.91635	2.26029	0.702833	23.4877	16.1459	155.327	0.298996	0.457629	36.33	0.523388	0.21934	1613.44	2.32503	5.37306	0.56231	2.06087	0.388267	0.00287251	0.283396	0.0410741	0.211567	0.0381072	0.111698	0.0180169	0.163623
	CKY000000000000537450	909	C9025A-15T-1 W, 21.0-23.0 cm	909TNO	74.71	74.73	74.72	0.325519	11.1345	7.0916	0.018254	0.0695499	0.181801	11.4427	0.388802	0.0751439	27.749	117.943	43.7658	6914.88	2311.07	78.9899	2.15735	6.50869	17.3432	23.1584	10.3241	1.55321	4.85542	12.4867	0.317775	1.57916	0.612444	0.900876	0.439366	45.9048	9.18497	22.2597	2.42512	10.0113	2.40666	0.0670476	2.48418	0.428668	2.95138	0.632399	1.86287	0.272971	1.89782
	CKY000000000000537550	909	C9025A-15T-CC W, 17.0-19.0 cm	909TNO	74.91	74.93	74.92	0.138351	10.1614	6.29132	0.047718	0.0639253	0.268472	7.30107	0.21511	0.0828883	29.5253	132.155	21.9027	1920.19	2224.17	89.8367	2.47226	4.48725	12.4502	30.5213	5.9691	4.10737	1.13194	11.4862	0.109867	1.21654	0.0486923	0.871918	0.419783	7.60585	16.0141	39.0949	4.22156	16.3124	3.63531	0.230277	3.23949	0.478572	2.75898	0.490157	1.3191	0.191697	1.15798
	CKY000000000000537650	909	C9025A-16X-CC W, 15.0-17.0 cm	909TNO	82.65	82.67	82.66	0.536515	10.2886	6.3332		0.252028	3.33449	3.84829	0.139866	0.673599	16.2267	25.9304	0.618734	59.763	272.151	9.8424	14.5628	7.99974	19.3623	25.3562	4.98678	0.720687	0.0398863	0.117245	0.0242482	1.18321	0.535974		0.910059	11.2584	17.4832	39.9101	4.10143	16.1334	3.66443	0.732234	3.37864	0.509447	3.36413	0.685306	1.96267	0.27163	1.89287
	CKY000000000000537750	909	C9025A-16X-CC W, 33.0-35.0 cm	909TNO	82.83	82.85	82.84	0.290545	8.89111	3.65694		0.172018	1.3923	4.3871	0.121175	0.254524	24.2082	153.886	13.3534	9032.5	631.095	71.1496	11.0358	5.21672	10.9807	15.0039	3.76116	1.22129	6.25664	3.48031	0.342797	1.18533	0.242315	0.594709	0.785675	29.9897	12.2507	27.1823	2.80178	10.4369	2.05754	0.313807	1.75048	0.295984	1.88958	0.407499	1.20234	0.176134	1.12536
	CKY000000000000537850	909	C9025A-16X-CC W, 48.0-50.0 cm	909TNO	82.98	83	82.99	0.258811	6.65434	5.79827	0.0878861	0.112155	0.509232	9.47834	0.368931	0.0774262	8.62451	30.642	33.9331	7.41588	82.3915	9.05909	4.6425	13.0615	21.4188	23.9988	10.7483	0.476975	0.352078	0.0267821	0.0117762	2.30124	0.162707		0.738365	11.8659	31.6986	68.2554	6.98864	26.3625	5.34235	0.981597	4.57927	0.690275	4.07051	0.794394	2.11878	0.29192	1.85228
	CKY000000000000537950	909	C9025A-17X-CC W, 2.0-4.0 cm	909TNO	92.02	92.04	92.03	0.427221	4.11734	7.54991	0.0539897	1.85279	0.645503	13.885	0.448723	0.133398	13.393	40.5243	47.9749		105.986		30.8667	52.758	21.7598	38.4673	13.1852	0.912418	0.013979	0.0376857	0.0108998	2.72035	0.0937177		0.351332	2786.19	29.8821	68.0066	7.10037	26.5104	5.28653	0.656378	4.67296	0.713737	4.3161	0.814034	2.26802	0.308149	1.9191
	CKY000000000000538050	909	C9025A-18X-CC W, 6.0-8.0 cm	909TNO	101.56	101.58	101.57	0.2791	4.07685	5.77445	0.0305689	0.0609747	0.36741	9.42984	0.304733	0.0989582	15.6308	55.9655	29.3363	146.213	566.01	11.9682	1.42113	9.5588	18.761	47.4708	9.08108	3.53144	2.90641	3.24458	0.0130216	2.90991	5.40565		0.204186	323.145	23.7678	56.8512	6.19584	23.203	4.43089	0.421387	3.77459	0.58572	3.56426	0.6933	1.88315	0.268046	1.74308
	CKY000000000000538150	909	C9025A-19X-CC W, 2.0-4.0 cm	909TNO	111.02	111.04	111.03	0.328573	4.31649	6.43584	0.0449065	0.0810093	0.516956	10.7282	0.353367	0.13344	15.343	47.7036	35.661	95.2985	111.314	9.84842	2.09406	190.17	16.9355	27.7994	9.43922	0.755488	0.0693282	0.046863	0.0160268	2.13362	0.67292		0.265531	12906.8	27.1966	60.7473	6.18911	22.6212	4.25979	0.566835	3.71722	0.535456	3.22173	0.619927	1.69826	0.229336	1.51326
	1mbsf: meters below seafloor
	Blank cells: below detection limit.
[truncated: 10 more columns]

## Sheet: Hole C9026A
	Supplementary Table S2-2. Major and trace element compositions of Hole C9026A determined by ICP-QMS.
	J-CORES sample ID	Exp.	Sample source	Sample code	Top depth (mbsf1)	Bottom depth (mbsf)	Average depth (mbsf)	Na	Mg	Al	P	K	Ca	Sc	Ti	Mn	Fe	Co	Ni	Cu	Zn	Se	Rb	Sr	Y	Zr	Nb	Mo	Ag	Cd	In	Sn	Sb	Te	Cs	Ba	La	Ce	Pr	Nd	Sm	Eu	Gd	Tb	Dy	Ho	Er	Tm	Yb
								(wt%)	(wt%)	(wt%)	(wt%)	(wt%)	(wt%)	(ppm)	(wt%)	(wt%)	(wt%)	(ppm)	(ppm)	(ppm)	(ppm)	(ppm)	(ppm)	(ppm)	(ppm)	(ppm)	(ppm)	(ppm)	(ppm)	(ppm)	(ppm)	(ppm)	(ppm)	(ppm)	(ppm)	(ppm)	(ppm)	(ppm)	(ppm)	(ppm)	(ppm)	(ppm)	(ppm)	(ppm)	(ppm)	(ppm)	(ppm)	(ppm)	(ppm)
	CKY000000000000521750	909	C9026A-1H-2 WR, 17.0-22.0 cm	909TNOIWS	1.17	1.22	1.195	3.23656	0.387255	6.5403	0.0165915	1.90411	1.0388	8.06003	0.159072	0.0555217	2.29233	3.99947	9.82861	24.1728	138.364		65.7309	122.77	30.2973	170.677	6.6007	8.74116	0.946736	0.716742	0.0542131	1.89137	2.19242		5.32818	663.332	20.9665	44.4214	5.26997	20.3927	4.48855	0.954064	4.68411	0.771344	5.20601	1.08436	3.39647	0.526044	3.65694
	CKY000000000000523750	909	C9026A-1H-6 WR, 72.0-77.0 cm	909TNOIWS	5.755	5.805	5.78	1.21058	1.46107	7.139	0.0543377	2.27301	7.36777	13.0648	0.328008	0.070695	4.4701	17.6337	53.8991	200.564	544.887		132.087	464.295	23.4257	66.6107	10.8949	3.11394	9.29995	21.325	0.0730498	2.6307	6.44626	0.17424	11.326	1059.48	31.6243	59.5076	7.3553	28.8059	5.73462	1.21315	5.10155	0.721775	4.25976	0.81279	2.38818	0.345559	2.21926
	CKY000000000000524950	909	C9026A-1H-8 WR, 88.0-93.0 cm	909TNOIWS	7.93	7.98	7.955	1.24048	0.896222	5.69481	0.0418114	1.87056	3.57745	9.51555	0.229459	0.0499008	6.71836	12.2155	36.2384	1336.06	15573.9	8.75908	105.275	545.344	17.5742	75.8289	7.83156	28.938	118.383	97.8299	0.495259	13.8438	106.95	0.123391	21.0072	11253.1	20.6685	41.2493	4.92557	18.9147	3.92061	0.676432	3.56976	0.523676	3.18144	0.632212	1.87677	0.290143	1.95115
	CKY000000000000526750	909	C9026A-2H-2 WR, 45.0-50.0 cm	909TNOIWS	10.99	11.04	11.015	1.16405	2.04028	6.39199	0.0505286	2.10076	9.20798	12.1438	0.304174	0.152727	3.6391	14.56	50.6646	28.6762	91.0194		122.109	376.155	20.863	74.5637	9.61896	1.26635	0.185286	0.346583	0.0601654	2.16328	1.3645	0.0985001	25.6683	337.871	26.2529	52.235	6.16952	23.2483	4.60861	0.980899	4.11595	0.574772	3.55079	0.671542	1.9729	0.314796	1.9329
	CKY000000000000527650	909	C9026A-2H-5 WR, 70.0-75.0 cm	909TNOIWS	14.275	14.325	14.3	1.54293	3.3656	4.61495	0.0269521	1.85262	7.68857	5.24937	0.130932	0.157628	1.40396	2.608	7.09748	8.39213	25.5396		111.674	147.358	15.1179	110.332	6.76671	1.04626	0.0371427	0.042526	0.023933	1.24407	0.301189		10.0292	352.955	16.2937	32.5288	3.52407	12.9726	2.63235	0.510088	2.46661	0.390084	2.51931	0.52383	1.61792	0.248942	1.71481
	CKY000000000000529350	909	C9026A-2H-7 WR, 45.0-50.0 cm	909TNOIWS	16.045	16.095	16.07	0.70783	6.24178	4.42094	0.0447195	1.54915	10.3637	8.12409	0.233507	0.545247	2.13462	8.89377	63.4693	26.4032	61.2433		89.2969	94.9052	11.8891	40.4934	7.34079	0.268459	0.114677	0.236783	0.0390157	1.52817	0.979403		10.8533	639.287	18.2148	35.7697	4.18885	15.8008	3.09507	0.637925	2.58051	0.366724	2.12439	0.420826	1.19419	0.180271	1.15933
	CKY000000000000530550	909	C9026A-2H-9 WR, 86.0-91.0 cm	909TNOIWS	18.475	18.525	18.5	1.69449	2.60868	10.2865	0.00925392	0.81114	0.390575	12.691	0.194746	0.0287614	2.93957	3.02339	15.4769	36.3515	283.75		61.8735	57.7942	62.6135	296.443	9.33282	7.19181	0.884173	1.85014	0.0687893	2.0029	2.17412		14.6389	68.5187	32.6385	68.5982	8.16283	32.2207	7.31275	1.39035	8.01036	1.36199	9.31762	2.02289	6.46674	1.01481	6.93302
	CKY000000000000531950	909	C9026A-3H-3 WR, 32.0-40.0 cm	909TNOIWS	21.38	21.46	21.42	1.96897	2.26305	9.55986	0.0140244	0.98093	0.634714	11.362	0.208621	0.0309837	3.16733	3.90527	14.6749	24.9863	562.215		64.8109	101.874	37.1912	246.981	9.00729	32.2742	1.49119	4.19808	0.0744298	2.16884	8.32701	0.101836	14.782	1270.11	26.9797	57.1489	6.61731	26.0365	5.7386	1.18109	5.85069	0.969871	6.3296	1.33298	4.11137	0.646823	4.29485
	CKY000000000000534550	909	C9026A-3H-5 WR, 30.0-38.0 cm	909TNOIWS	23.42	23.5	23.46	1.74647	1.58891	8.25585	0.0528757	2.80177	0.599365	14.7308	0.364269	0.021177	4.92701	18.5975	53.6393	166.412	417.028		157.527	116.251	21.3429	83.0381	12.0397	3.19206	4.88957	5.09111	0.0851903	3.02892	7.61494	0.158586	20.5826	1092.46	33.7875	63.3686	7.58676	28.8484	5.65292	1.16332	4.81796	0.679408	3.97291	0.76722	2.43232	0.322413	2.1836
	CKY000000000000541750	909	C9026A-3H-7 WR, 54.0-62.0 cm	909TNOIWS	25.705	25.785	25.745	1.30245	3.28725	7.54833	0.0655394	2.71951	4.1271	13.8701	0.364884	0.122239	4.22187	20.6392	52.1818	123.38	304.804		147.542	108.876	20.6134	72.8776	11.9133	0.91609	3.06089	2.07057	0.0716988	2.70075	5.60686	0.158878	15.7748	877.957	32.5473	62.9975	7.47947	28.2347	5.54461	1.1307	4.58334	0.664323	3.82248	0.730108	2.09179	0.299984	2.0099
	CKY000000000000544150	909	C9026A-3H-9 WR, 28.0-34.0 cm	909TNOIWS	27.475	27.535	27.505	1.32414	1.82325	7.3993	0.0327843	1.9439	4.67496	11.8996	0.293661	0.0228165	3.92751	12.8525	35.3704	71.8424	205.154		103.782	340.922	20.1852	115.529	10.1139	2.97895	2.58912	1.87265	0.0632655	2.43244	4.15959	0.123755	10.6633	325.598	27.5943	55.0181	6.40495	24.3069	4.66228	0.935656	4.05977	0.611285	3.78422	0.744138	2.21738	0.338929	2.31672
	CKY000000000000545250	909	C9026A-4H-1 WR, 77.0-87.0 cm	909TNOIWS	29.27	29.37	29.32	1.39209	1.76329	9.32196	0.0544167	3.062	0.30554	16.7662	0.427156	0.0212222	5.01129	18.6319	57.2068	188.503	408.895	11.261	168.23	124.266	22.1111	89.2443	13.9811	4.64292	8.40233	3.97334	0.0865752	3.33703	6.70496	0.159689	19.4161	1822.26	33.9056	67.0756	7.84577	28.927	5.67559	1.12002	4.66933	0.672723	3.97669	0.764032	2.23224	0.342201	2.31355
	CKY000000000000546350	909	C9026A-4H-4 WR, 55.0-61.0 cm	909TNOIWS	32.07	32.13	32.1	0.133037	0.0450928	0.496546		0.183255	0.0711965	0.878198	0.029348	0.0219817	26.826	94.3543	33.6973	8470.54	32847.4	44.7576	10.4382	498.96	0.640801	5.78735	0.92886	139.025	182.799	635.939	0.514054	6.32876	324.363	0.331416	6.74048	23885.7	2.17911	3.73641	0.373663	1.54485	0.304841		0.338166	0.0184695	0.118657	0.0235076	0.0707409	0.0178284	0.295724
	CKY000000000000547850	909	C9026A-8S-3 WR, 82.0-89.0 cm	909TNOIWS	47.835	47.905	47.87	0.273106	0.474244	5.2318	0.0297005	2.52867	0.0836059	9.51338	0.253137	0.0130423	6.03624	17.8307	32.9991	1061.64	13293.1	12.6241	123.844	27.9582	10.877	42.5063	8.30092	4.4609	85.9938	80.5461	0.189315	4.05063	59.5653		11.8162	272.481	23.0875	43.4365	5.13917	19.4612	3.71049	0.662537	2.95223	0.402808	2.13058	0.451619	1.10412	0.166301	1.02973
	CKY000000000000557150	909	C9026A-11S-2 WR, 78.0-86.0 cm	909TNOIWS	62.285	62.365	62.325	0.173685	0.0499496	7.22224	0.0137972	0.409776	2.0719	4.31489	0.094309	0.0182219	19.6505	3.26125	12.3024	2108	54389.6	66.8108	6.0857	754.074	6.15867	9.02035	7.0571	66.142	14.3615	350.253	0.389897	2.74343	13.1526	0.148091	0.219718	425.316	18.8004	43.2909	5.1092	19.4232	3.40957	0.102148	2.14905	0.259326	1.16636	0.15955	0.532608	0.0761445	0.54085
	CKY000000000000566950	909	C9026A-13X-2 WR, 70.0-83.0 cm	909TNOIWS	76.21	76.34	76.275	0.141036	4.47574	6.29715	0.059034	0.425204	0.51986	11.3962	0.42933	0.129422	11.8015	29.4151	43.5953	4.74816	128.225		9.76007	16.1776	18.1718	28.4484	15.3107	0.732085	0.0130624	0.012381	0.0108871	5.69502	0.146932		0.308013	703.045	24.8868	46.6203	5.15719	19.1704	3.85106	0.582563	3.38363	0.550705	3.34986	0.661384	1.86696	0.263144	1.7441
	CKY000000000000567950	909	C9026A-16X-1 WR, 37.0-51.0 cm	909TNOIWS	99.37	99.51	99.44	0.241115	5.86495	6.86491	0.103191	0.395555	0.638195	11.965	0.437323	0.0924768	9.32358	27.598	42.2754	1.21209	100.492		11.7167	12.546	27.3859	33.6549	15.421	1.48572			0.0335504	5.88855	0.112491		0.508061	231.846	78.197	139.498	14.5155	51.8491	9.14343	0.583842	7.64681	1.06941	5.94506	1.02756	2.61312	0.354353	2.02013
	CKY000000000000578750	909	C9026A-19X-1 WR, 5.0-13.0 cm	909TNOIWS	127.55	127.63	127.59	0.299377	8.36958	7.34993	0.048442	0.0725192	0.455776	11.1248	0.369777	0.112441	11.3669	29.7624	52.1389	1.92456	133.675		2.95186	10.4705	30.0835	31.9165	11.9366	0.638023	0.0294061	0.0246463	0.00765317	2.03368	0.196785		0.611237	405.951	13.5987	38.9279	5.69884	24.5735	5.58461	0.749579	5.37735	0.846282	5.30887	1.00551	2.75024	0.362705	2.20072
	CKY000000000000600550	909	C9026A-23S-4 WR, 40.0-50.0 cm	909TNOIWS	167.945	168.045	167.995	0.468522	3.04826	7.40602	0.0244937	4.12367	0.258375	9.09384	0.169451	0.0773731	7.7291	22.7384	20.5806	3.52563	93.7415		78.6902	122.638	8.52803	140.203	6.71594	1.78742		0.160198	0.00681242	2.32516	0.491524	6.60562	0.245391	3909.25	17.0957	31.2544	2.89345	9.16895	1.39854	0.140349	1.18461	0.178543	1.13363	0.286606	0.974527	0.180461	1.47215
	CKY000000000000603250	909	C9026A-24S-2 WR, 57.0-67.0 cm	909TNOIWS	170.575	170.675	170.625	0.576259	2.27491	8.49962	0.0594836	6.46452	0.612182	12.532	0.390003	0.0604219	7.04441	23.628	38.0677	2.10465	56.9256	10.4455	115.078	148.361	17.2365	26.3937	13.257	1.55123	0.0217096	0.0121616	0.00767057	1.8802	0.154503		0.936378	4586.31	31.107	62.7865	7.12761	26.5081	5.00646	0.853082	4.12557	0.579064	3.29061	0.583794	1.40719	0.186865	1.23541
	CKY000000000000552350	909	C9026A-1H-1 W, 30.0-32.0 cm	909TNO	0.3	0.32	0.31	4.83415	0.528267	7.21747	0.0235894	2.21361	1.26306	8.52477	0.162723	0.0618698	2.92768	3.65178	8.44515	74.5	535.637	7.54698	64.268	154.093	32.4134	183.526	5.78183	16.8927	1.88927	2.62634	0.0644637	1.90138	6.71047	0.0820037	4.88001	1795.11	20.9684	48.8277	5.28972	20.871	4.6312	1.02012	4.9497	0.797277	5.51472	1.17356	3.61843	0.569591	3.93355
	CKY000000000000552450	909	C9026A-1H-2 W, 30.0-32.0 cm	909TNO	1.3	1.32	1.31	4.77702	0.569353	7.60422	0.0247577	2.25229	1.19067	9.53566	0.18279	0.0627215	2.56046	4.24501	10.8504	22.8334	129.279	10.7355	73.7496	122.836	32.7735	188.277	6.36171	8.40269	0.748137	0.617203	0.0601791	1.88379	1.91425	0.139906	5.68534	573.593	22.4152	52.5096	5.68326	21.8066	4.86098	0.999364	5.06385	0.799867	5.473	1.17917	3.58605	0.557862	3.89683
	CKY000000000000552550	909	C9026A-1H-3 W, 30.0-32.0 cm	909TNO	2.32	2.34	2.33	3.98564	2.21486	7.75915	0.0240548	2.23017	0.99231	7.06067	0.172479	0.0380436	2.48526	3.20092	4.30025	5.59318	100.447	8.3983	54.7207	89.515	35.3505	229.762	7.59179	4.55544	0.251406	0.258856	0.0600486	2.31887	0.798903	0.0567807	4.24072	297.576	24.8807	58.5162	6.27087	24.4758	5.36085	0.936566	5.74576	0.921314	6.32586	1.31471	3.93852	0.599779	4.11286
	CKY000000000000552650	909	C9026A-1H-4 W, 30.0-32.0 cm	909TNO	3.325	3.345	3.335	3.5022	1.83894	7.87667	0.0265379	2.15072	1.25261	7.3268	0.184438	0.0409916	2.47048	4.10482	4.42704	5.95466	75.5423	11.4539	48.6508	111.048	35.2257	207.793	7.63798	3.74019	0.143813	0.124756	0.055639	2.15627	0.603068	0.0893403	4.72892	285.12	24.6277	57.9385	6.17392	23.8087	5.33382	1.01812	5.56541	0.884456	6.18251	1.27891	3.86831	0.608741	4.0848
	CKY000000000000552750	909	C9026A-1H-4 W, 80.0-82.0 cm	909TNO	3.825	3.845	3.835	3.56158	0.987512	7.81982	0.0355603	2.52768	1.07332	11.1404	0.260831	0.050743	3.8212	8.76594	23.1406	83.8607	414.149	7.93185	92.5836	142.888	31.3187	162.51	7.8376	6.25671	2.93795	3.29471	0.0777057	2.3585	5.29511	0.160877	12.0258	1739.35	26.7601	59.4857	6.53177	25.1877	5.40837	1.12684	5.4033	0.796513	5.43567	1.13153	3.4039	0.538808	3.57548
	CKY000000000000552850	909	C9026A-1H-5 W, 30.0-32.0 cm	909TNO	4.33	4.35	4.34	1.78619	1.39688	6.5958	0.0509521	2.14859	6.95174	12.113	0.332568	0.073744	4.40313	16.2872	47.0268	111.939	358.895		123.359	393.538	18.2206	63.9249	9.18058	0.971721	3.94888	2.84479	0.0661432	2.3445	4.75869	0.228688	16.6694	997.949	28.5916	61.2607	6.68747	25.0279	4.99709	1.05489	4.22284	0.550329	3.50893	0.672058	1.92227	0.288362	1.90047
	CKY000000000000552950	909	C9026A-1H-5 W, 80.0-82.0 cm	909TNO	4.83	4.85	4.84	2.73872	1.22831	7.4471	0.0413988	2.43791	2.89785	11.1663	0.297847	0.0525937	3.24734	9.78818	28.2778	57.3316	162.986	6.08444	109.378	184.313	23.6546	116.079	8.65996	2.91444	2.11475	2.79357	0.0633056	2.21109	2.32484	0.160796	9.68801	645.776	27.2657	60.5932	6.47266	24.0492	5.06975	1.03953	4.61229	0.667777	4.28589	0.881661	2.63678	0.405698	2.7912
	CKY000000000000553050	909	C9026A-1H-6 W, 30.0-32.0 cm	909TNO	5.335	5.355	5.345	1.83295	1.34003	6.84551	0.0510553	2.18135	6.86079	12.6707	0.322992	0.0542914	5.06341	15.2323	44.9381	136.459	348.05	4.73167	121.496	389.026	19.7085	66.1112	8.95271	4.96519	6.82615	13.945	0.0637605	2.28623	4.49872	0.202087	10.8036	879.23	29.8786	62.39	6.99213	25.7643	5.22135	1.13291	4.60782	0.613153	3.84652	0.744576	2.16951	0.361723	2.09503
	CKY000000000000553150	909	C9026A-1H-7 W, 30.0-32.0 cm	909TNO	6.345	6.365	6.355	1.90808	1.46495	7.40669	0.0523792	2.38428	5.64795	14.1508	0.351933	0.0505773	4.74189	15.9124	47.7147	138.915	306.47	9.00836	135.585	337.651	20.329	71.6683	9.8334	9.28334	6.4998	11.7279	0.0688989	2.48732	4.47891	0.207351	12.4291	983.24	31.9713	68.8858	7.57138	28.4271	5.50253	1.19401	4.97372	0.644127	3.9816	0.741261	2.14612	0.319536	2.21355
	CKY000000000000553250	909	C9026A-1H-8 W, 34.0-36.0 cm	909TNO	7.39	7.41	7.4	2.24918	1.14737	6.94307	0.0442748	2.28099	5.36524	12.0355	0.291179	0.0567993	3.74568	13.4099	36.6298	116.089	939.751	5.12392	120.719	338.767	21.865	96.2393	8.10465	2.44791	5.14623	9.79243	0.0725275	2.35513	7.05779	0.221435	15.0266	2584.33	26.9619	58.1067	6.3035	24.2802	4.90339	1.08484	4.6378	0.622026	4.05412	0.795164	2.36689	0.352348	2.44234
	CKY000000000000553350	909	C9026A-1H-9 W, 24.0-26.0 cm	909TNO	8.3	8.32	8.31	2.59676	1.26385	7.87283	0.0532387	2.55257	1.15168	13.1976	0.323614	0.0568852	4.93806	14.0176	39.1765	474.854	5646.21	12.693	134.947	267.004	23.1012	90.2811	8.72336	10.6439	29.0707	39.9	0.139698	4.69212	57.3795	0.168661	29.0736	9196.44	27.5684	60.6716	6.55053	25.2572	5.21176	1.32322	4.91557	0.65152	4.24178	0.843454	2.44357	0.366056	2.50436
	CKY000000000000553450	909	C9026A-1H-CC W, 16.0-18.0 cm	909TNO	9.185	9.205	9.195	2.59832	1.05838	7.92093	0.0482941	2.46909	1.46106	13.5885	0.346608	0.0537367	3.83296	13.6253	31.8689	30.0273	111.65	6.98391	124.573	134.969	23.0538	97.4479	8.48864	2.01017	0.402635	0.416339	0.060925	2.1762	1.33435	0.105085	26.935	432.419	26.3085	60.1684	6.41749	24.4257	5.24408	1.07515	4.68768	0.657584	4.22853	0.844901	2.42211	0.363075	2.47873
	CKY000000000000560350	909	C9026A-2H-1 W, 60.0-62.0 cm	909TNO	10.1	10.12	10.11	1.75688	1.02434	5.94658	0.0434785	1.94856	7.6707	10.2409	0.243879	0.05844	3.499	10.5958	33.5195	53.7422	621.2		107.674	362.001	16.8666	70.2028	6.59166	3.50238	2.1883	4.17835	0.0600131	1.95962	3.93963	0.107358	24.2171	1503.62	21.818	52.084	5.57677	20.6149	4.16417	0.87551	3.70481	0.514853	3.26111	0.657039	1.86089	0.29162	1.97208
	CKY000000000000560450	909	C9026A-2H-2 W, 60.0-62.0 cm	909TNO	11.14	11.16	11.15	1.73711	1.30271	6.10268	0.0434847	1.9835	7.79262	10.5663	0.286308	0.076216	3.09297	11.3872	32.049	39.9005	149.927		107.242	336.703	17.682	77.0491	8.07924	1.17083	0.896159	0.932947	0.0584326	1.98308	1.82068	0.151768	17.9798	443.694	24.9083	57.4226	5.9218	22.5479	4.54178	0.931406	4.01965	0.542397	3.48518	0.669433	1.96225	0.299382	2.06191
	CKY000000000000560550	909	C9026A-2H-3 W, 70.0-72.0 cm	909TNO	12.245	12.265	12.255	1.34471	1.29411	6.45048	0.0451384	2.14131	8.75868	11.6856	0.315525	0.061024	3.28631	13.5105	43.6407	37.0932	194.757		130.684	441.196	14.7024	60.1786	9.17062	0.519021	1.02716	0.840401	0.0636974	2.16698	3.20806	0.198774	20.5359	665.144	25.8674	59.9778	6.05506	23.4284	4.55893	0.949065	3.72757	0.490528	2.89259	0.578542	1.58874	0.241249	1.62727
	CKY000000000000560650	909	C9026A-2H-3 W, 92.0-94.0 cm	909TNO	12.465	12.485	12.475	2.08554	1.0953	6.98062	0.0526409	2.43257	3.81546	11.3482	0.276815	0.0529635	3.66465	11.9492	35.4929	94.0543	286.553	6.7672	132.528	252.634	24.0157	100.913	7.85551	6.37408	3.67514	2.75781	0.0644627	2.20162	8.77381	0.194675	19.5118	2329.21	25.9886	57.3279	6.20001	24.1288	4.89081	1.06584	4.8498	0.656638	4.44015	0.854647	2.4944	0.38154	2.58555
	CKY000000000000560750	909	C9026A-2H-4 W, 70.0-72.0 cm	909TNO	13.26	13.28	13.27	1.41903	1.87599	8.07365	0.0556394	2.78255	5.0974	14.9818	0.410172	0.0785744	4.23878	16.0227	45.8737	46.4087	139.869	5.29538	150.338	207.514	20.7096	77.3953	11.8645	1.16951	0.450426	0.505829	0.0748663	2.8627	1.61527	0.135943	17.9256	580.843	40.0125	93.3396	9.59811	35.2703	6.69143	1.13944	5.35498	0.634949	3.84042	0.707552	1.96098	0.307742	2.01906
	CKY000000000000560850	909	C9026A-2H-5 W, 20.0-22.0 cm	909TNO	13.775	13.795	13.785	1.70089	1.54564	6.20416	0.0437615	2.05806	7.56406	10.7858	0.280557	0.0709719	3.0191	11.3763	31.3289	36.6908	248.644		108.465	307.428	19.1196	75.1661	8.06523	1.63756	0.850881	1.39637	0.0575654	1.99279	1.88688	0.147948	11.7029	715.643	25.0904	58.451	5.91488	22.2111	4.50628	0.931901	3.94438	0.553724	3.52408	0.707968	1.99459	0.316398	2.0598
	CKY000000000000560950	909	C9026A-2H-5 W, 40.0-42.0 cm	909TNO	13.975	13.995	13.985	1.45477	1.69919	8.81631	0.0514728	3.31929	2.03908	16.0777	0.477912	0.0318028	5.0979	19.4905	50.5466	25.1583	109.802	8.57166	180.969	136.962	17.0117	89.3796	14.2651	2.51196	0.152351	0.132348	0.0770795	2.91609	1.51517	0.140247	18.0164	474.693	36.9799	86.3975	8.71573	31.981	6.05334	1.20335	4.9826	0.618735	3.69915	0.645047	1.86385	0.280793	1.91441
	CKY000000000000561050	909	C9026A-2H-5 W, 80.0-82.0 cm	909TNO	14.375	14.395	14.385	1.55187	3.32428	4.45173	0.0278505	1.77772	7.5948	5.36384	0.134757	0.145455	1.52216	2.53927	4.31434	8.28013	49.4049		107.97	137.034	13.7327	98.1859	5.63875	1.06968	0.1523	0.159003	0.0254278	1.09708	0.401972	0.119603	9.84345	335.386	15.7359	34.7888	3.37715	12.3905	2.51598	0.505194	2.38162	0.357861	2.41141	0.487649	1.51299	0.240184	1.63457
	CKY000000000000561150	909	C9026A-2H-6 W, 60.0-62.0 cm	909TNO	15.19	15.21	15.2	1.00444	6.42881	4.40344	0.0374042	1.4839	12.0695	7.7781	0.23019	0.234369	3.18294	8.1819	28.7091	20.2532	65.5519		83.899	120.488	10.8191	34.0487	6.31674	0.478135	0.0863748	0.212894	0.0382483	1.36865	1.58592	0.0857364	11.7031	589.18	17.2297	37.5881	4.00451	14.9046	2.96064	0.613691	2.60462	0.35509	2.02081	0.390017	1.1015	0.167047	1.04909
	CKY000000000000561250	909	C9026A-2H-6 W, 80.0-82.0 cm	909TNO	15.39	15.41	15.4	2.54531	1.80029	10.1102	0.0607193	3.4196	1.17663	16.9504	0.460113	0.0330837	4.84655	18.5988	54.0246	115.94	339.153	16.8484	204.127	160.473	23.7313	109.819	12.6881	5.92207	3.61464	2.98418	0.0868122	3.1894	6.22816	0.145401	24.4421	2003.83	37.4244	82.0513	8.79879	33.0786	6.62317	1.30794	5.60208	0.792816	4.64274	0.883622	2.56709	0.379915	2.4938
	CKY000000000000561350	909	C9026A-2H-7 W, 60.0-62.0 cm	909TNO	16.195	16.215	16.205	2.40467	2.69188	9.28178	0.0852905	3.30859	3.03539	16.464	0.442703	0.15577	5.08196	21.3041	82.4122	54.153	145.872	12.7821	180.252	118.923	20.4331	51.4608	11.2805	0.903831	0.313675	0.584506	0.0827898	2.66714	2.61031	0.13927	21.128	1358.87	31.3751	66.9369	7.27148	27.1794	5.35501	1.11057	4.69877	0.627295	3.57275	0.669741	1.85504	0.269723	1.72995
	CKY000000000000561450	909	C9026A-2H-8 W, 60.0-62.0 cm	909TNO	17.205	17.225	17.215	2.33352	1.6625	9.85746	0.0519437	3.28484	0.562954	16.5901	0.468821	0.0298383	5.88242	19.017	57.21	130.233	944.159	13.6255	196.027	117.528	23.7569	90.3167	12.8146	3.62893	2.88716	7.77002	0.0931732	3.25084	9.00063	0.155327	38.3328	1370.88	35.1099	77.3599	8.14285	30.6772	6.15009	1.23519	5.18889	0.746029	4.26157	0.833667	2.49788	0.361998	2.4463
	CKY000000000000561550	909	C9026A-2H-9 W, 18.0-20.0 cm	909TNO	17.795	17.815	17.805	2.42357	1.82705	9.58789	0.0167053	1.51564	0.56743	12.4489	0.289339	0.0282469	9.07126	13.6124	22.4378	538.108	6198.41	15.6978	88.3635	136.046	26.7058	194.293	9.44056	21.185	11.9805	44.27	0.176772	3.9342	63.7819	0.0902679	19.3552	3540.89	30.3149	69.8963	7.40938	28.3238	6.11179	1.35525	5.63025	0.848607	5.17919	1.02283	2.9891	0.444452	2.92209
	CKY000000000000561650	909	C9026A-2H-9 W, 50.0-52.0 cm	909TNO	18.115	18.135	18.125	1.87637	1.29691	7.21792	0.0122591	0.962961	0.385287	8.95193	0.187546	0.0258307	14.744	7.92736	12.0031	243.845	4070.45	10.504	58.7514	336.037	16.032	167.826	6.6499	17.5716	5.14087	30.1189	0.11836	3.03651	71.8675	0.0894957	13.5711	10364.6	18.8914	45.6702	4.93272	18.821	4.26061	0.96391	3.82192	0.589585	3.42331	0.65238	1.91809	0.285412	1.88923
	CKY000000000000561750	909	C9026A-2H-9 W, 82.0-84.0 cm	909TNO	18.435	18.455	18.445	2.50063	2.34242	9.15518	0.0121948	1.04282	0.499237	11.2518	0.211437	0.0271962	4.88588	5.15114	9.69339	232.599	4682.01		68.9612	96.058	36.5993	227.934	7.39016	18.3735	4.00252	44.8492	0.215273	3.88638	13.562	0.0725114	16.1292	1637.97	26.6874	62.5554	6.74564	26.1736	5.95544	1.21097	5.95695	0.979951	6.28928	1.30595	3.95932	0.603633	3.98598
	CKY000000000000561850	909	C9026A-2H-10 W, 13.0-15.0 cm	909TNO	18.76	18.78	18.77	2.36632	1.88693	8.66636	0.0199948	1.92605	0.506817	12.4104	0.309263	0.032886	4.71758	10.0326	27.8629	140.056	1946.77		114.304	115.221	38.7448	160.389	9.95677	46.0579	3.12763	14.5288	0.0890941	3.22665	11.2938	0.111797	24.3968	1963.02	30.3315	66.2855	7.0491	26.88	5.70191	1.12739	5.30796	0.862478	5.87633	1.26973	4.24717	0.693423	5.09989
	CKY000000000000561950	909	C9026A-2H-CC W, 10.0-12.0 cm	909TNO	19.045	19.065	19.055	2.74739	2.99454	9.45817	0.0149217	1.16163	0.535429	11.5481	0.224827	0.0249178	3.0508	5.12789	9.80409	107.219	1154.33	4.03743	74.1286	88.32	42.9438	231.472	7.48751	26.5061	2.50499	7.13569	0.0833026	3.05187	5.06998	0.0769588	16.6256	1432.76	27.1327	62.9491	6.74582	26.297	5.91909	1.17719	5.98903	1.024	6.83092	1.48803	4.78944	0.755463	5.34455
	CKY000000000000574950	909	C9026A-3H-1 W, 50.0-52.0 cm	909TNO	19.5	19.52	19.51	2.92922	2.47735	9.6964	0.0175751	1.03819	0.740734	11.6683	0.227075	0.0344756	4.27553	4.27027	7.6384	38.3491	534.086	4.71854	63.0334	98.1199	25.4424	239.531	7.15837	44.5157	2.15795	3.37676	0.080551	2.17547	5.23014	0.103412	14.4299	1034.89	21.4461	50.9569	5.46641	21.0532	4.59089	0.943721	4.44783	0.72384	4.68408	0.971307	2.94207	0.439233	2.9603
	CKY000000000000575050	909	C9026A-3H-2 W, 40.0-42.0 cm	909TNO	20.43	20.45	20.44	2.57276	2.5147	10.4597	0.0189094	1.05529	0.755317	11.9525	0.236958	0.0267016	2.84101	3.32834	5.21685	11.2689	102.332	4.92715	67.1765	93.3926	33.4596	251.601	8.84487	25.1931	0.197661	0.300552	0.0640969	1.84189	6.43021	0.0878195	14.8223	241.218	27.3242	62.7747	6.64477	25.4756	5.60737	1.14152	5.51084	0.903986	5.90002	1.23684	3.87441	0.586988	4.03079
	CKY000000000000575150	909	C9026A-3H-3 W, 50.0-52.0 cm	909TNO	21.56	21.58	21.57	1.97103	1.5774	8.81332	0.231636	2.74296	0.864697	15.4762	0.411634	0.028471	4.15797	15.344	51.7396	40.0288	183.993	4.18789	166.287	105.422	43.2397	86.2774	11.3844	6.83119	0.529156	3.35269	0.0786433	2.79534	3.2064	0.16239	42.2458	524.447	36.9978	80.4828	8.48111	33.0089	6.72106	1.45843	6.7466	1.01409	6.37601	1.36355	4.11124	0.601297	3.97006
	CKY000000000000575250	909	C9026A-3H-4 W, 16.0-18.0 cm	909TNO	22.245	22.265	22.255	1.85832	1.38307	8.23988	0.0512347	2.89738	0.38656	15.1364	0.407807	0.0169321	4.2159	24.5087	58.2003	184.559	517.946	6.58995	164.688	160.695	25.2479	67.7088	11.3888	1.74005	4.47584	3.03354	0.0840063	2.8387	8.6664	0.262944	23.4366	3046.77	36.6674	77.4273	8.42997	32.3157	6.29381	1.28111	5.6317	0.808803	4.65638	0.914859	2.6704	0.396335	2.56604
	CKY000000000000575350	909	C9026A-3H-4 W, 68.0-70.0 cm	909TNO	22.765	22.785	22.775	1.59837	3.24073	6.8709	0.0553702	2.3131	4.40983	13.8099	0.343716	0.125155	4.55918	19.255	44.9384	124.951	346.683	5.2453	129.716	125.481	18.0983	50.073	8.6491	1.54126	3.77161	2.71951	0.0702812	2.16945	6.641	0.170615	17.396	1675.74	28.4199	59.602	6.47938	24.6697	4.9566	1.00843	4.26171	0.603126	3.48954	0.682071	1.90549	0.274991	1.82796
	CKY000000000000575450	909	C9026A-3H-5 W, 10.0-12.0 cm	909TNO	23.22	23.24	23.23	1.32479	3.62034	6.3269	0.0631441	2.24505	4.88401	11.4324	0.30057	0.197261	4.03296	13.7944	40.4254	158.863	434.809	4.39535	127.876	117.601	18.4677	48.5211	8.48464	3.89652	4.86566	8.57396	0.0683867	2.25903	7.90677	0.151531	16.4025	1484.34	26.9144	56.3755	6.27171	23.7642	4.86618	0.983778	4.29734	0.604426	3.51281	0.669301	1.91421	0.269087	1.74078
	CKY000000000000575550	909	C9026A-3H-5 W, 72.0-74.0 cm	909TNO	23.84	23.86	23.85	2.00553	1.93876	9.01299	0.0517265	2.73738	0.774949	15.3935	0.373136	0.0264396	4.02786	17.0008	43.9627	106.122	317.61	7.19712	154.865	102.661	21.8732	93.9136	10.6646	4.81987	3.80488	2.66269	0.086561	2.82716	4.42855	0.140152	21.1072	461.406	33.3091	72.9766	7.84759	30.0618	6.10261	1.25061	5.24914	0.764946	4.4726	0.861279	2.43775	0.362608	2.35403
	CKY000000000000575650	909	C9026A-3H-6 W, 50.0-52.0 cm	909TNO	24.645	24.665	24.655	1.15842	4.74312	5.48935	0.0559226	1.96364	7.14444	10.2176	0.255894	0.205292	2.83497	17.7006	40.0413	134.648	466.2		109.474	95.7219	19.1181	39.3237	6.92739	1.28823	3.9789	4.3635	0.0607544	1.93067	6.93079	0.166011	12.3427	297.994	24.9457	51.7837	5.88638	22.1466	4.47479	0.97416	4.06651	0.591076	3.42876	0.675943	1.91983	0.26498	1.80499
	CKY000000000000575750	909	C9026A-3H-7 W, 50.0-52.0 cm	909TNO	25.665	25.685	25.675	1.64974	2.88681	8.08008	0.0679186	2.93103	3.12801	15.4572	0.379295	0.0847831	4.44221	24.8012	60.4916	129.868	348.732	7.39628	158.253	106.731	20.5804	54.8569	10.283	1.29084	3.89188	3.46626	0.0764228	2.60526	6.1841	0.198512	16.7239	1098.8	33.8243	71.8681	7.85091	29.8701	6.0845	1.21585	5.15824	0.731014	4.08233	0.76532	2.1449	0.312218	2.02178
	CKY000000000000575850	909	C9026A-3H-8 W, 50.0-52.0 cm	909TNO	26.685	26.705	26.695	1.44687	1.5136	7.79099	0.0408235	2.53331	0.399452	13.7796	0.365072	0.0215573	9.74597	16.1035	54.1203	43.4031	121.387	7.29459	145.344	78.4712	14.0123	71.608	10.685	7.45898	1.87108	0.717713	0.0670344	2.529	11.1666	0.11994	22.3962	388.716	28.5599	64.5232	6.86547	25.6186	5.05232	0.965034	3.92064	0.545559	2.97593	0.573602	1.68008	0.253956	1.68835
	CKY000000000000575950	909	C9026A-3H-9 W, 10.0-12.0 cm	909TNO	27.295	27.315	27.305	1.4184	1.48287	6.3262	0.0284846	1.49862	6.45195	9.64709	0.245695	0.0139357	2.17577	9.11135	23.8065	54.489	169.55		84.1577	453.805	16.6251	99.4825	7.29874	2.52046	1.68706	1.84705	0.0608478	1.99541	2.2785	0.0877583	9.86331	326.061	24.4156	54.4461	5.83998	22.3036	4.6093	0.908528	3.99026	0.6134	3.60181	0.696439	1.99984	0.299225	1.99009
	CKY000000000000576050	909	C9026A-3H-9 W, 70.0-72.0 cm	909TNO	27.895	27.915	27.905	1.61757	2.10022	8.78326	0.0542962	2.99028	1.31794	15.6756	0.432131	0.0314276	3.99162	20.6805	54.926	100.165	291.116	6.74396	165.079	111.044	18.6199	78.8565	12.0527	2.18622	4.38401	1.10867	0.0740385	2.9776	5.46542	0.15882	17.1935	918.245	35.2979	76.7409	8.13891	30.4142	5.92985	1.16204	4.77385	0.653421	3.79426	0.713874	2.03706	0.298702	1.95929
	CKY000000000000576150	909	C9026A-3H-10 W, 20.0-22.0 cm	909TNO	28.4	28.42	28.41	1.49484	1.82883	9.02996	0.0478724	3.12195	0.595452	16.1895	0.430457	0.0235063	6.04228	17.103	60.7486	155.564	345.601	13.3409	175.51	109.378	19.227	65.8562	11.862	11.0587	10.1568	3.3633	0.0834869	3.1173	8.23635	0.170218	17.7574	1331.16	33.7195	74.2767	7.90156	29.9009	5.97476	1.19178	4.99155	0.694731	3.96578	0.74021	2.10953	0.312773	2.03653
	CKY000000000000576250	909	C9026A-3H-CC W, 14.0-16.0 cm	909TNO	28.76	28.78	28.77	1.47718	1.9017	8.50053	0.0524045	2.8159	1.46412	14.5508	0.369575	0.0283055	4.9802	17.6753	48.3833	118.143	316.053	6.7845	155.59	166.215	18.3023	69.3053	10.1788	3.48859	5.22106	3.01524	0.0805192	2.77094	5.06663	0.155667	18.6348	2048.39	29.9274	65.6871	7.04663	26.5977	5.38193	1.0586	4.57771	0.651478	3.68477	0.683225	1.91224	0.277774	1.84056
	CKY000000000000596950	909	C9026A-4H-1 W, 30.0-32.0 cm	909TNO	28.8	28.82	28.81	1.62114	2.22301	9.12878	0.0392803	2.39276	0.818722	18.0478	0.388528	0.0274318	5.96655	19.2005	39.1496	1541.86	3189.49	15.3757	130.018	195.375	18.3369	93.2718	9.5765	32.4073	58.025	28.1541	0.205265	5.32235	32.0859	0.16036	13.6155	8466.09	30.8982	67.5634	7.25542	27.3228	5.54192	0.943567	4.73259	0.675891	3.79219	0.724389	2.01158	0.291436	1.90004
	CKY000000000000605050	909	C9026A-4H-2 W, 2.0-4.0 cm	909TNO	29.525	29.545	29.535	1.35184	1.50598	8.57579	0.0595794	2.9113	0.317729	15.7482	0.362496	0.0215248	5.52815	21.5294	52.2446	972.666	2702.05		162.362	171.649	20.7378	73.0006	11.8809	12.9364	50.3057	24.1569	0.159466	4.64811	24.3587	0.207734	18.0699	6113.06	30.4476	59.669	7.05113	27.0892	5.34254	1.07111	4.61798	0.633074	4.0107	0.730756	2.15215	0.318279	2.26868
	CKY000000000000605150	909	C9026A-4H-2 W, 13.0-15.0 cm	909TNO	29.635	29.655	29.645	0.950359	1.00681	7.91734	0.0617046	2.22206	0.285707	14.7472	0.347595	0.0378451	10.0134	31.3765	46.2438	2159.89	12506.5	23.1496	123.622	290.993	22.3646	84.873	11.0512	35.4122	140.392	145.05	0.373657	11.7997	80.0869	0.292367	15.4232	7494.39	29.6532	58.3851	7.09271	27.7866	5.46248	1.16617	4.91925	0.710583	4.08495	0.788861	2.30252	0.334473	2.28238
	CKY000000000000605250	909	C9026A-4H-2 W, 24.0-26.0 cm	909TNO	29.745	29.765	29.755	0.673401	0.701462	10.3758	0.0187129	2.77503		18.0283	0.456555	0.0152714	6.68751	24.3927	56.2957	998.102	12198.2		154.112	326.124	25.092	115.64	15.5442	14.6119	133.715	114.002	0.127779	10.7816	43.5437	0.193363	18.1006	11044.2	38.3086	77.3973	9.10589	35.1193	6.74325	1.42806	5.60978	0.78856	4.69712	0.951718	2.66376	0.400564	2.77943
	CKY000000000000605350	909	C9026A-4H-2 W, 27.5-28.5 cm	909TNO	29.78	29.79	29.785	0.193894	0.0511184	0.360204		0.125428		0.641404	0.0171607	0.0216499	26.019	55.011	17.5004	10524.9	28465.2	65.9177	6.7895	694.943	0.732677	3.81977	0.557491	150.441	500.785	239.778	0.868795	17.767	228.385	0.421346	4.65209	36502.5	1.80313	2.56749	0.280784	0.894808	0.235731	0.0756145	0.388119	0.019346	0.114738	0.0235098	0.0687864	0.0196509	0.334313
	CKY000000000000605450	909	C9026A-4H-2 W, 42.0-44.0 cm	909TNO	29.925	29.945	29.935	0.0568774	0.0095541	0.0483266		0.0192507			0.00196243	0.0262923	36.9922	19.5764	2.11572	6072.92	30407.4	56.1848	1.00011	296.205	0.11404	0.382523	0.0778174	58.1488	148.318	179.489	0.59694	3.94952	68.295	0.143762	0.951523	22031.4	0.74342	0.637238	0.0450633	0.139778	0.072833	0.083581	0.167227	0.00179242	0.0128708	0.0023443	0.00984151	0.00684182	0.142462
	CKY000000000000605550	909	C9026A-4H-2 W, 62.0-64.0 cm	909TNO	30.125	30.145	30.135	0.139656	0.0261893	0.154648		0.0570189			0.00740245	0.0253218	31.3284	37.4266	11.0802	5493.92	23733.8	36.7211	3.23782	664.602	0.386723	1.52863	0.249056	101.549	312.646	197.944	0.493312	11.3745	173.101	0.230141	3.33153	38722.5	1.21582	1.26819	0.129875	0.421663	0.145266	0.0868073	0.336864	0.00836574	0.0660977	0.0125044	0.0434114	0.0139684	0.303142
	CKY000000000000597050	909	C9026A-4H-2 W, 90.0-92.0 cm	909TNO	30.405	30.425	30.415	0.238755	0.0411752	0.207349	0.00246502	0.102554	0.0400181	0.387005	0.0120217	0.0200846	36.1967	110.858	17.8007	14576.7	48393.6	91.4127	4.78854	327.676	0.376279	2.28796	0.349587	121.338	468.282	481.196	1.19953	14.5833	187.991	0.651972	5.41623	10278	1.01844	1.71074	0.157832	0.544638	0.13787		0.134795	0.0137353	0.0684023	0.0155947	0.0416604	0.0107426	0.100387
	CKY000000000000597150	909	C9026A-4H-3 W, 28.0-30.0 cm	909TNO	30.79	30.81	30.8	0.264899	0.0645278	0.643532	0.00495627	0.235042	0.0545837	1.27058	0.0374267	0.0230656	27.537	75.1276	28.71	9422.72	52147.6	66.3091	12.0387	538.229	0.943716	7.36783	1.05068	182.253	441.781	611.829	0.901366	14.3777	424.603	0.282642	5.98755	18212.6	2.77524	5.01289	0.494136	1.73707	0.387765		0.339482	0.0286073	0.175316	0.0336815	0.112904	0.0226552	0.231817
	CKY000000000000597250	909	C9026A-4H-4 W, 20.0-22.0 cm	909TNO	31.72	31.74	31.73	0.268437	0.0810368	1.05512	0.00476255	0.333387	0.0368978	1.9698	0.0588235	0.0348269	22.1027	67.5586	27.7854	10386	211376	56.3422	17.667	293.95	1.23202	11.9539	1.63762	143.983	293.387	1705.94	0.850283	24.2896	612.475	0.259792	6.44559	5797.14	3.80775	7.77089	0.77286	2.74997	0.478029	0.0221696	0.326481	0.0400005	0.238252	0.0465358	0.131965	0.0265591	0.19883
	CKY000000000000597350	909	C9026A-4H-4 W, 77.0-79.0 cm	909TNO	32.29	32.31	32.3	0.127781	0.0175874	0.0406778	0.0023465	0.0361136	0.0225447	0.100219	0.00269514	0.0104612	37.4005	41.2598	6.23071	7613.68	70138.4	53.1723	1.15018	230.71	0.0969692	0.49765	0.0918425	41.6175	136.346	561.826	1.0452	7.50518	236.525	0.0935738	1.20144	8295.96	0.430727	0.519479	0.0431942	0.145771	0.0504384		0.0761616	0.00195033	0.0133488	0.00296118	0.00794372	0.00273015	0.0459626
	CKY000000000000597450	909	C9026A-4H-5 W, 10.0-12.0 cm	909TNO	32.625	32.645	32.635	0.174462	0.0259644	0.0654179	0.00224106	0.0490764	0.0147393	0.174556	0.00416491	0.0581436	30.368	28.5294	15.7752	10100.3	147667	34.868	2.2069	83.1846	0.120965	0.763471	0.134608	133.431	195.216	1549.25	1.20642	21.8749	232.593	0.135715	5.5902	1282.82	0.319986	0.692698	0.0601302	0.246807	0.0537506		0.0386629	0.00558772	0.024178	0.00520993	0.0153548	0.00417822	0.0272877
	CKY000000000000597550	909	C9026A-4H-CC W, 8.0-10.0 cm	909TNO	33	33.02	33.01	0.172685	0.022743	0.0172677	0.00282057	0.0313797	0.013544	0.0695406	0.00120479	0.0527244	25.9147	14.5825	3.61535	8731.42	193172	23.2883	1.43671	87.9253	0.0380653	0.22027	0.0600679	70.7629	326.827	1723.52	0.974239	28.4683	386.873	0.24365	5.37909	2023.39	0.127202	0.176254	0.017837	0.068558	0.0236248		0.0249828	0.00102028	0.0704476	0.0012596	0.00324142		0.013504
	CKY000000000000597650	909	C9026A-5H-1 W, 18.0-20.0 cm	909TNO	33.18	33.2	33.19	0.076739	0.014192	0.0117192	0.00145539	0.019556	0.0133429		0.000276234	0.0194263	11.4262	1.79222	0.65219	4813.08	307186		0.217581	37.261	0.0309393	0.100631	0.0201234	13.2141	1261.72	2097.52	0.114788	24.925	2010.68		0.390359	2202.72	0.141364	0.0939201	0.0090816	0.0376037	0.0452978		0.0228784	0.00111252	0.00353517	0.00121875	0.00314605	0.00147196	0.0136498
	CKY000000000000597750	909	C9026A-5H-1 W, 46.0-48.0 cm	909TNO	33.46	33.48	33.47	0.148062	0.0317175	0.109646	0.00199426	0.0480567	0.0313487	0.163824	0.00571195	0.0420189	19.6874	12.9167	6.02813	6030.94	227382	16.8149	1.91994	192.981	0.147154	1.41643	0.233781	82.14	458.798	1523.5	0.534398	31.1477	691.78	0.0657989	1.11151	1461.64	0.703075	1.08686	0.0928662	0.299644	0.067883		0.046484	0.00504847	0.0336966	0.00606698	0.0194487	0.00302647	0.0252792
	CKY000000000000597850	909	C9026A-5H-CC W, 8.0-10.0 cm	909TNO	33.895	33.915	33.905	0.0952395	0.0121875	0.0211644	0.00229243	0.0192868	0.00755222		0.000510107	0.0310818	12.7646	2.37219	1.27508	5269.11	357855	4.12208	0.332093	41.8605	0.0233384	0.106043	0.0248911	11.8277	642.843	2425.31	0.048961	28.7143	765.44		0.289007	2087.01	0.123029	0.123666	0.00799974	0.0374957	0.0310685		0.0209255		0.00247017		0.000616913	0.000790138	0.0170391
	CKY000000000000597950	909	C9026A-7X-CC W, 3.0-5.0 cm	909TNO	35.53	35.55	35.54	0.104041	0.0122438	0.00617724	0.0027366	0.0137587	0.0079126		4.23833e-05	0.0179395	10.0187	0.849741	0.408474	3201.96	357780		0.101045	57.0175	0.0188408	0.0279309	0.012346	5.28532	847.824	2080.76	0.0133181	13.8166	2068.28		0.188106	3676.88	0.155662	0.0842202	0.0055227	0.0235273	0.0358097		0.0261498	0.00128204	0.000911718	0.00127416	0.00188123	0.00193974	0.0205397
	CKY000000000000598050	909	C9026A-7X-CC W, 22.0-28.0 cm	909TNO	35.72	35.78	35.75	0.0644594	0.00805784	0.00928792	0.00304205	0.013875	0.00611752		0.00011122	0.0202717	15.2905	0.901876	0.407761	4776	260894		0.165529	29.3049	0.00791265	0.0173557	0.0145104	10.9633	480.27	1640.66	0.117085	34.0365	406.39		0.229493	1718.83	0.0642016	0.0390418	0.00270467	0.012989	0.0170627		0.00742007		0.00159137				0.00860164
	CKY000000000000598150	909	C9026A-8S-1 W, 10.0-12.0 cm	909TNO	45.1	45.12	45.11	0.10829	0.0187314	0.0292507		0.0300143	0.0190256		0.000911584	0.0406148	32.7951	41.1009	3.1819	4907.83	137357	14.2738	0.916062	94.1558	0.0761918	0.224535	0.0671973	45.014	318.14	922.948	0.392588	11.6563	513.831	0.250704	2.80463	3173.66	0.239851	0.277217	0.0281093	0.0865508	0.0529211		0.0614881	0.00175039	0.0103438	0.00183741	0.00565074	0.00251039	0.0306613
	CKY000000000000598250	909	C9026A-8S-1 W, 63.0-65.0 cm	909TNO	45.63	45.65	45.64	0.187153	0.0255125	0.0272112		0.0227489	0.010695	0.0730017	0.00104154	0.0209605	42.3756	188.033	5.63511	7068.99	9392.22	60.0286	0.711109	24.6941	0.126732	0.256313	0.0842479	56.8532	94.7837	123.16	0.270609	0.792109	44.4955	0.516373	2.38028	1075.87	0.236045	0.456457	0.0614695	0.225251	0.0601795		0.0450319	0.004917	0.0278247	0.00399309	0.0135234	0.00204972	0.0196608
	CKY000000000000598350	909	C9026A-8S-2 W, 10.0-12.0 cm	909TNO	46.105	46.125	46.115	0.291245	0.0502329	0.318551	0.00389483	0.0980487	0.0241012	0.521872	0.0129195	0.0138882	34.4018	87.3552	9.13201	13346.1	98819.2	56.3155	4.40953	120.243	1.28359	2.71018	0.448922	41.6572	203.353	759.803	0.657127	6.74096	261.989	0.380096	0.88067	4184.09	2.61204	4.23077	0.516211	2.21362	0.463198	0.0579789	0.419329	0.0537834	0.257604	0.050152	0.110693	0.0181514	0.128378
	CKY000000000000602450	909	C9026A-8S-2 W, 47.0-49.0 cm	909TNO	46.475	46.495	46.485	0.326118	0.187206	2.4191	0.0109442	0.811917		4.44665	0.0989797	0.00749271	25.777	100.355	21.6062	7412.85	42994.5	89.7145	47.2501	369.848	5.16401	16.7379	3.31813	35.1168	190.675	265.573	0.619274	5.43603	476.241	0.338368	9.42679	14186.8	11.1345	18.538	2.11952	7.77044	1.41374	0.448337	1.1979	0.15027	0.899711	0.170304	0.519914	0.0794828	0.62616
	CKY000000000000602550	909	C9026A-8S-2 W, 51.0-53.0 cm	909TNO	46.515	46.535	46.525	0.195126	0.0574647	0.593769	0.00736814	0.206944		1.04562	0.0214932	0.0102858	26.5029	40.4704	6.83315	6119.9	114641	46.7316	11.0911	262.113	1.23811	5.0407	0.700831	20.8799	304.128	695.261	0.455292	13.5128	699.511		2.45419	18866.3	3.30612	5.74723	0.743025	2.69316	0.543118	0.180662	0.495952	0.0516193	0.267651	0.0466765	0.122683	0.0262126	0.234434
	CKY000000000000602650	909	C9026A-8S-2 W, 55.0-56.0 cm	909TNO	46.555	46.565	46.56	0.53055	0.319671	4.35291	0.0727012	1.60198		8.10731	0.164548	0.00791651	23.4059	68.8459	34.0506	5100.62	27856.2	71.1164	92.0389	901.902	7.83665	31.6018	5.34865	33.2937	92.6736	161.946	0.518182	7.3578	369.69	0.258522	17.2686	17386	19.7179	34.2304	4.46044	17.9056	3.55957	1.13596	2.82732	0.332545	1.8016	0.339681	0.86909	0.123749	0.911989
	CKY000000000000602750	909	C9026A-8S-2 W, 56.0-57.0 cm	909TNO	46.565	46.575	46.57	0.464009	0.291353	3.903	0.0596987	1.49246		7.48223	0.159971	0.00804979	24.4657	60.8451	38.1431	4752.54	29446.9	56.9256	84.7018	647.853	10.8803	29.8794	4.77267	23.212	87.8849	178.469	0.461798	8.26004	331.74	0.253962	15.8788	4062.55	16.6991	29.7058	3.73692	15.5295	3.17959	1.00778	2.714	0.379031	2.14319	0.394139	1.12659	0.162327	1.06292
	CKY000000000000602850	909	C9026A-8S-2 W, 60.0-62.0 cm	909TNO	46.605	46.625	46.615	0.698824	0.491253	6.53587	0.0804881	2.66171		11.9714	0.261633	0.00682559	12.3585	40.7078	49.9879	2400.89	12714.2		148.617	744.512	18.3178	48.8673	8.64032	10.463	33.4612	76.5871	0.258569	3.78717	121.038	0.293213	25.9695	4882.94	26.3616	51.2513	6.36909	23.9447	4.94209	1.21015	4.42947	0.601335	3.52488	0.661124	1.91041	0.276857	1.78477
	CKY000000000000602950	909	C9026A-8S-2 W, 63.0-65.0 cm	909TNO	46.635	46.655	46.645	0.68458	0.500572	6.49994	0.0803324	2.68116		12.1898	0.245335	0.00647172	11.0233	34.2358	47.3572	2033.47	8673.85		149.205	675.079	18.1722	42.7337	7.97001	9.13263	25.4979	49.9096	0.252845	3.66808	99.6235	0.293917	25.5686	5365.15	25.0951	48.8494	6.57637	22.9593	4.76275	1.10751	4.23356	0.588928	3.36204	0.672221	1.78567	0.254906	1.71824
	CKY000000000000598450	909	C9026A-8S-2 W, 70.0-72.0 cm	909TNO	46.705	46.725	46.715	0.659558	0.463331	5.96976	0.0847577	2.47111	0.127697	11.0915	0.277058	0.00685003	9.90936	34.3771	42.1771	2250.13	12134.3		138.465	617.76	17.5682	50.5032	8.16891	7.07342	31.7738	69.646	0.308364	3.62057	122.638	0.279275	22.4838	12753.8	27.6152	46.0338	5.57514	21.663	4.42411	0.686974	3.80502	0.535795	3.20595	0.633546	1.77402	0.266274	1.8177
	CKY000000000000598550	909	C9026A-8S-3 W, 20.0-22.0 cm	909TNO	47.215	47.235	47.225	0.636583	0.589746	6.59049	0.0477325	2.92626	0.145329	12.1796	0.296557	0.0140487	8.30643	24.739	42.5722	1373.82	7107.72		155.927	201.182	15.9475	50.6818	8.71841	9.45692	78.5431	50.906	0.217569	3.89393	120.185	0.170126	17.794	11631	27.1244	53.6666	6.51988	24.9763	4.88276	0.856054	4.03111	0.546459	3.08105	0.622039	1.6649	0.315498	2.21919
	CKY000000000000598650	909	C9026A-8S-4 W, 20.0-22.0 cm	909TNO	48.225	48.245	48.235	0.512316	0.637379	7.16344	0.00944182	3.28934	0.05593	11.0214	0.23277	0.00727264	6.14953	9.7486	21.3603	600.589	2799.37		134.021	60.4293	16.5803	73.3962	8.8331	4.20078	20.2781	14.3824	0.0285252	3.90329	28.7292	0.205928	8.22356	1429.91	27.0046	52.9322	5.94815	22.2337	4.60965	0.51294	4.02513	0.562176	3.31211	0.876713	1.8568	0.295549	1.81038
	CKY000000000000598750	909	C9026A-8S-CC W, 10.0-12.0 cm	909TNO	49.04	49.06	49.05	0.432326	0.366751	4.82096		2.24865	0.024473	8.31103	0.232656	0.00520894	5.78079	10.3463	27.4066	834.855	4427.14		97.5	15.4417	7.33701	37.5221	6.85696	17.1739	5.96437	25.1931	0.0708516	3.3844	19.2808		6.62739	827.177	20.8548	41.7186	4.87948	18.0545	3.23296	0.196334	2.12751	0.28925	1.43065	0.268193	0.792794	0.116129	0.926493
	CKY000000000000598850	909	C9026A-9S-1 W, 30.0-32.0 cm	909TNO	49.8	49.82	49.81	0.111277	0.0222644	0.104507		0.0462466	0.0455609	0.157709	0.00385928	0.0259033	30.722	27.5764	3.08116	6914.05	139723	18.1068	1.59358	301.106	0.283082	0.896634	0.135466	30.1778	183.653	961.314	0.55914	13.3643	285.297	0.182576	0.993986	6280.21	0.926171	1.31853	0.130153	0.418582	0.115497		0.137118	0.0109192	0.0434374	0.00822926	0.0294605	0.00668582	0.0600669
	CKY000000000000598950	909	C9026A-9S-1 W, 90.0-92.0 cm	909TNO	50.4	50.42	50.41	0.258657	0.130001	1.18049	0.00730291	0.516317	0.0557809	1.87384	0.0522067	0.0184492	32.8951	129.196	9.54348	13531.5	64772	40.4735	21.5919	73.4453	2.43073	8.15142	1.58297	28.5337	231.875	464.028	0.479274	8.89794	305.914	0.181054	2.16819	5607.62	4.22322	7.98898	1.81451	3.55767	0.769497		0.619738	0.0829375	0.452757	0.0921473	0.254063	0.0386209	0.263278
	CKY000000000000599050	909	C9026A-9S-2 W, 30.0-32.0 cm	909TNO	50.795	50.815	50.805	0.924896	0.333744	2.42289	0.0125307	0.852229	0.264282	3.08992	0.0819705	0.0184727	25.8506	187.463	14.8668	25854.8	38895.5	56.205	36.4986	193.091	3.99852	21.6978	3.64813	25.5488	192.083	230.925	0.603562	5.08578	158.141	0.95892	3.80878	8001.66	8.43067	16.7215	1.96984	7.34768	1.47328	0.052116	1.18481	0.154088	0.850309	0.161003	0.441886	0.0693107	0.517581
	CKY000000000000599150	909	C9026A-9S-CC W, 2.0-4.0 cm	909TNO	50.955	50.975	50.965	0.105141	0.0316677	0.256466		0.0988746	0.0235633	0.349366	0.00793662	0.020029	35.876	226.833	3.58464	41786.1	79524.7	67.9953	3.47759	49.9869	0.481002	1.27178	0.31962	19.0826	308.004	489.17	0.76613	10.2255	285.636	0.643284	0.84874	3850.97	0.787181	1.4678	0.155795	0.65171	0.13029		0.141247	0.0148211	0.0782609	0.0141129	0.0369083	0.00657036	0.062948
	CKY000000000000612550	909	C9026A-10X-1 W, 0.0-2.0 cm	909TNO	51	51.02	51.01	0.0474942	0.0254585	0.059942		0.0251809	0.766553		0.0036665	0.0206927	41.6959	350.526	4.40723	14253	11683.8	75.6904	0.783234	75.6982	0.112548	0.153088	0.155507	81.8782	98.2516	47.7947	0.377645	1.21745	59.34	2.15268	1.01354	561.925	0.23269	0.494559	0.0581689	0.218106	0.0613561		0.0500493	0.00717269	0.0279173	0.00503782	0.0154786	0.00172961	0.023756
	CKY000000000000612650	909	C9026A-10X-CC W, 0.0-2.0 cm	909TNO	51.165	51.185	51.175	0.0367241	0.00446914	0.00266635		0.0087889			0.000464989	0.00324483	45.7817	258.113	1.2241	2434.28	4556.06	54.0515	0.0893743	0.959292	0.0418896	0.0703025	0.0449876	17.8177	71.4407	20.3477	0.0664129	0.673219	24.463	0.343019	0.140753	4.21353	0.144354	0.344794	0.0450153	0.17725	0.0427331	0.00106631	0.0220488	0.00434275	0.0129038	0.00102784	0.00654712
	CKY000000000000612750	909	C9026A-10X-CC W, 29.0-31.0 cm	909TNO	51.455	51.475	51.465	0.0565183	0.0107892	0.0203412		0.0144824	0.355675		0.000246742	0.0147037	42.5375	378.721	5.59471	6818.17	10189.8	64.6406	0.334952	37.6867	0.0604157	0.0565405	0.109172	73.1255	78.0493	37.7785	0.166006	0.513537	55.4341	0.176353	0.547082	322.832	0.203786	0.462424	0.0508954	0.219696	0.0437659		0.0281294	0.00291392	0.014768	0.00104039	0.00839302		0.00886049
	CKY000000000000612850	909	C9026A-11S-1 W, 20.0-22.0 cm	909TNO	60.7	60.72	60.71	0.116624	0.202689	0.253741		0.0611483	1.20694	0.230175	0.00720303	0.0309696	39.1779	135.701	5.4517	7487.52	46819.7	45.8506	1.9646	158.88	0.648439	1.38896	0.267879	67.9483	108.507	303.535	0.28894	5.5266	194.746	0.516262	1.32406	4149.41	0.511857	0.921418	0.105832	0.46785	0.113914		0.140084	0.0166406	0.0817563	0.0139175	0.0532834	0.00842606	0.0755882
	CKY000000000000612950	909	C9026A-11S-2 W, 5.0-7.0 cm	909TNO	61.555	61.575	61.565	0.204177	0.292437	2.03185		0.706313	1.21012	1.9544	0.017793	0.0213869	35.8251	58.9306	3.27351	3440.29	43035.2	57.6019	17.115	136.047	2.49887	7.38893	1.12698	44.5682	75.52	307.739	0.198082	6.66833	122.758	0.384359	1.21872	2472.08	3.77916	8.91205	1.02475	3.85887	0.704517		0.544725	0.0800024	0.401248	0.0819637	0.150745	0.0304423	0.244654
	CKY000000000000616550	909	C9026A-11S-2 W, 33.0-35.0 cm	909TNO	61.835	61.855	61.845	0.241376	0.160554	2.70011		0.847379	8.08357	2.45866	0.03637	0.00455043	25.564	25.9262	0.921603	218.776	2701.59	49.2526	20.805	637.491	1.87521	15.6253	2.21913	39.5264	7.41852	17.2555	0.0219435	1.28832	17.3107	0.265344	0.579771	839.969	4.49373	10.3342	1.21552	4.47402	0.908843	0.0313419	0.774314	0.120127	0.943201	0.167716	0.362061	0.0995428	0.506103
	CKY000000000000613050	909	C9026A-11S-2 W, 96.0-98.0 cm	909TNO	62.465	62.485	62.475	0.497225	0.155854	6.57633	0.0122822	0.975157	0.508369	4.34195	0.0692933	0.00490427	30.9404	77.9098	1.45376	569.574	11656.3	50.7622	20.5793	394.78	4.10459	38.2666	4.71698	81.6786	9.35747	70.2605	0.0596454	1.55093	17.9853	0.441396	0.468131	803.161	20.5981	43.8949	4.97046	18.2579	3.12087	0.0780337	2.04527	0.258372	1.29206	0.200078	0.576849	0.124974	0.74267
	CKY000000000000613150	909	C9026A-11S-3 W, 61.0-63.0 cm	909TNO	63.115	63.135	63.125	0.222765	0.0599625	4.19294		0.043448	0.0386505	1.8292	0.0407133	0.0187977	33.518	2.71431	0.599715	1696.4	56993.2	50.6916	0.683187	31.0873	0.971733	2.49967	2.53102	22.1166	19.6966	384.448	0.492303	2.37894	29.6746	0.182606	0.0464608	61.5716	7.55846	16.639	1.89271	6.74581	1.05128	0.0220565	0.595321	0.134599	0.325334	0.0410064	0.115438	0.0157959	0.167665
	CKY000000000000613250	909	C9026A-11S-4 W, 10.0-12.0 cm	909TNO	63.61	63.63	63.62	0.0954647	0.0297814	1.93419		0.0264097	0.0197657	1.03522	0.0218724	0.0313739	38.5947	2.90369	0.220234	2603.41	76149.1	69.5136	0.337831	32.2926	0.415264	1.64591	1.50407	12.5558	31.3753	543.502	2.48685	1.82312	64.0681	0.329289	0.0273261	330.119	2.61536	5.25254	0.608458	1.91334	0.287712	0.00209531	0.174265	0.027015	0.133246	0.0224527	0.0952794	0.0115123	0.0892448
	CKY000000000000613350	909	C9026A-11S-4 W, 63.0-65.0 cm	909TNO	64.14	64.16	64.15	0.140971	0.0396118	2.10859		0.0265271	0.0416188	1.1528	0.0266799	0.0169484	40.0229	22.2051	0.27934	3043.9	30767.8	76.9916	0.25406	139.139	0.376313	5.15101	1.57006	7.73823	46.992	189.793	0.891241	3.13905	46.5574	0.702014	0.0230506	3482.28	1.8851	3.7668	0.392326	1.34481	0.230347		0.175069	0.0199345	0.890423	0.0280724	0.0726283	0.0155133	0.121122
	CKY000000000000613450	909	C9026A-11S-CC W, 20.0-22.0 cm	909TNO	64.615	64.635	64.625	0.0603651	0.0236382	1.15273	0.00548905	0.017639	0.0243237	0.797621	0.0181874	0.0244591	40.4852	4.50606	2.08447	1663.24	53626.7	68.6694	0.120155	116.072	0.240912	2.33139	0.952435	11.0026	34.0862	353.752	0.391661	1.00062	31.6198	0.498711	0.0233245	1441.01	1.38294	2.7035	0.291666	1.06849	0.168225		0.089949	0.011398	0.0586472	0.013414	0.0768657	0.00923704	0.0360515
	CKY000000000000624850	909	C9026A-12X-CC W, 11.0-13.0 cm	909TNO	65.11	65.13	65.12	0.0506859	1.08957	1.0952		0.0344013	1.07767	1.39133	0.0298468	0.0161272	39.289	76.216	5.94812	3160.48	13681.4	97.1153	0.878816	113.755	1.071	9.02236	1.21097	15.1331	20.2346	86.7741	0.23998	1.2185	29.8014	0.442103	0.459562	841.54	3.5376	7.94689	0.885814	3.29623	0.529403		0.353796	0.0483789	0.260335	0.0466507	0.19366	0.0267416	0.221157
	CKY000000000000624950	909	C9026A-12X-CC W, 18.0-20.0 cm	909TNO	65.18	65.2	65.19	0.156859	4.50045	3.71592	0.00340404	0.0326084	0.897019	5.04017	0.107185	0.0326916	32.984	80.8206	10.9674	4536.24	4862.17	117.542	1.13579	75.1695	3.52258	29.9592	3.69117	8.6711	21.146	23.7789	0.117744	1.7355	9.52623	0.451809	0.264814	26.5904	4.81112	11.6249	1.39104	5.31033	0.927562	0.0173128	0.638735	0.0908874	0.608356	0.129485	0.469577	0.0869697	0.624481
	CKY000000000000625050	909	C9026A-13X-1 W, 24.0-26.0 cm	909TNO	74.74	74.76	74.75	0.0988229	5.86452	4.60307	0.031398	0.032541	0.0862545	8.12899	0.253673	0.129289	35.7474	223.407	27.4826	8062.71	2590.16	63.584	0.996189	3.0928	4.50764	11.2958	8.21806	0.145573	8.49886	16.3003	0.0986851	3.69918	1.43816	1.36924	0.213243	41.4558	6.04341	21.6444	3.2725	14.262	3.50417	0.0997015	2.72577	0.337793	1.47132	0.21765	0.480335	0.0646309	0.39705
	CKY000000000000625150	909	C9026A-13X-1 W, 41.0-43.0 cm	909TNO	74.91	74.93	74.92	0.0732977	5.84394	3.75255	0.00906704	0.0261613	0.0464833	4.63938	0.0982785	0.0733076	40.4436	331.45	11.0409	2888.86	2354.76	73.589	0.799203	3.03547	1.91075	7.49739	3.64566	0.195234	3.35295	15.7903	0.0598521	1.31789	2.37039	0.824628	0.220668	16.9313	2.23644	6.49633	0.914988	3.97676	1.13233	0.045194	0.997488	0.12254	0.573792	0.113818	0.20885	0.0365062	0.298693
	CKY000000000000625250	909	C9026A-13X-1 W, 59.0-61.0 cm	909TNO	75.09	75.11	75.1	0.109652	7.23329	5.51536	0.0117631	0.0306385	0.0443563	8.19455	0.230539	0.138797	31.2575	130.315	23.8393	15154.2	6321.24	49.8878	1.164	2.48289	8.20958	46.94	7.62009	0.0878694	12.2794	33.8386	0.34617	5.45216	2.67769	1.22466	0.257307	11.0456	6.48621	27.0194	4.24267	18.3511	4.04842	0.164605	3.30546	0.416637	1.98925	0.407284	0.824992	0.118727	0.786237
	CKY000000000000625350	909	C9026A-13X-2 W, 27.0-29.0 cm	909TNO	75.78	75.8	75.79	0.0506552	3.85476	3.02863	0.0318221	0.0190934	0.0761342	2.7909	0.0749465	0.0762324	35.3198	275.97	7.28719	112152	6272.75	132.876	0.597969	2.26088	1.99953	4.46393	2.79702	0.0725298	74.3146	38.9614	2.01875	6.82027	0.703157	1.53049	0.12789	9.9865	9.64189	18.0534	1.87977	6.85217	1.34982	0.0569118	0.94317	0.119531	0.572322	0.0960416	0.202932	0.033599	0.195183
	CKY000000000000625450	909	C9026A-13X-2 W, 63.0-65.0 cm	909TNO	76.14	76.16	76.15	0.123435	5.11091	6.3261	0.0643699	0.0456897	0.496516	11.3048	0.403573	0.135322	12.2611	32.221	42.6351	7.05269	135.353		1.68933	6.61897	18.8012	32.4074	12.9953	0.608284	0.0118111		0.0118809	5.5711	0.116545		0.249579	26.2443	24.5911	56.6974	6.88049	25.7851	5.26604	0.407063	4.46636	0.669154	3.87349	0.71095	2.08844	0.264855	1.7449
	CKY000000000000625550	909	C9026A-13X-CC W, 24.0-26.0 cm	909TNO	76.765	76.785	76.775	0.108476	5.113	5.88999	0.0446256	0.0480488	0.46609	11.1267	0.399351	0.124228	11.1689	28.8786	51.5402	4.23057	101.92		1.65517	5.75576	32.6997	24.1589	12.5548	0.894557		0.0174586	0.0148477	5.58941	0.144463		0.231196	45.5968	95.9949	158.296	15.1626	51.2382	9.06274	0.529477	7.76034	1.16779	6.68972	1.20994	3.20997	0.41673	2.44659
	CKY000000000000625650	909	C9026A-14X-CC W, 5.0-7.0 cm	909TNO	84.05	84.07	84.06	0.0797876	2.47804	2.87522	0.0184263	0.0131498	0.112645	3.59017	0.0833741	0.0627799	41.2528	302.047	13.4181	44025.6	2482.01	79.9942	0.422491	5.75465	5.06136	34.0616	2.93095	0.493151	37.2226	19.3117	1.29324	1.09112	0.336898	13.8399	0.0742959	350.988	2.11126	10.5635	1.59891	6.57583	1.17418	0.0643893	0.883135	0.120482	0.712736	0.167239	0.641386	0.109392	0.781483
	CKY000000000000625750	909	C9026A-15X-1 W, 18.0-20.0 cm	909TNO	89.68	89.7	89.69	0.782032	2.56291	5.94418	0.0593733	2.65166	0.637463	10.1971	0.400845	0.068622	5.87638	18.8058	35.1567	3.78318	43.1966		53.2058	83.3204	21.5748	27.9706	12.6541	0.208739		0.0324902	0.00793385	2.58353	0.108219	0.138067	0.5725	4875.26	32.9717	66.797	7.66915	28.6744	5.68656	1.07125	4.90686	0.741813	4.27305	0.80178	2.09195	0.283804	1.83068
	CKY000000000000625850	909	C9026A-15X-CC W, 14.0-16.0 cm	909TNO	89.89	89.91	89.9	1.04007	2.4711	6.16078	0.0616083	2.54856	0.699872	9.00759	0.369793	0.0578729	5.44241	15.6981	29.7565	5.54228	32.3601		56.2693	90.5564	19.0061	17.6819	11.7228	0.2842	0.00933235	0.0299117	0.0135526	3.7776	0.148468	0.273726	0.835127	4454.72	36.9845	73.5772	8.27905	30.5384	5.82047	1.05439	4.71286	0.671557	3.77583	0.685145	1.84851	0.25122	1.4718
	CKY000000000000625950	909	C9026A-16X-1 W, 18.0-20.0 cm	909TNO	99.18	99.2	99.19	0.237215	4.69018	6.02071	0.0579559	0.524457	0.487617	9.64151	0.37241	0.076222	8.2256	25.286	42.4694	9.26098	73.7752		15.6418	7.04172	34.4049	18.9418	11.7468	1.06423	0.0445107	0.0232232	0.0263021	5.82278	0.137213	0.628464	0.778835	185.966	49.5158	95.263	10.6894	40.8006	8.16814	0.872233	7.62591	1.12762	6.28946	1.15975	3.0185	0.377499	2.29131
	CKY000000000000626050	909	C9026A-16X-CC W, 13.0-15.0 cm	909TNO	99.64	99.66	99.65	0.242056	3.99415	6.21974	0.0792992	1.02488	0.542378	10.874	0.406527	0.0650067	6.54852	19.1329	38.1098	1.92503	83.116		28.5393	10.4425	51.4241	17.9229	13.2634	2.21204		0.0368493	0.0382542	8.3284	0.119545		0.699649	593.054	62.476	127.009	13.9737	51.6507	10.0481	0.460166	9.15512	1.52683	9.74741	1.9185	5.32403	0.69713	4.02966
	CKY000000000000626150	909	C9026A-16X-CC W, 29.0-31.0 cm	909TNO	99.8	99.82	99.81	0.194516	4.92389	5.83555	0.0714098	0.715367	0.490861	9.00903	0.377082	0.0687692	6.40167	20.3078	31.6265	2.51704	88.8173		25.7184	9.09699	38.8951	22.1128	11.7095	0.441782	0.0101546	0.0130266	0.0235672	4.36898		0.0578215	1.20079	142.017	23.7541	63.9905	8.84475	37.7759	8.50357	1.06507	8.09613	1.20498	7.36132	1.39482	3.82824	0.508271	2.97032
	CKY000000000000626250	909	C9026A-17X-CC W, 12.0-14.0 cm	909TNO	108.62	108.64	108.63	0.336599	6.19208	5.19949	0.0402777	0.0577181	0.421321	7.97041	0.387402	0.0713663	7.10492	21.191	26.7437	3.82843	89.512		2.35038	9.77406	37.7064	22.3653	10.9271	0.757882	0.552144	0.028819	0.00816099	2.94214		0.0708843	0.393478	408.816	18.0755	53.5361	7.51041	31.1785	7.44267	1.20108	7.64952	1.14248	6.8023	1.28361	3.63242	0.486709	2.92915
	CKY000000000000626350	909	C9026A-18X-CC W, 0.0-2.0 cm	909TNO	118	118.02	118.01	0.536888	5.00457	9.95714	0.0642296	3.2355	0.685214	17.4811	0.506795	0.121216	10.2135	29.6308	61.2106	8.94284	99.8746		65.4821	51.3679	23.6573	55.3501	16.3904	0.892071		0.00650881	0.0234344	7.31749		0.0516099	0.684664	5698.4	36.2165	75.3474	8.4568	31.2114	6.26993	0.749271	5.41296	0.817213	4.63488	0.856027	2.17709	0.297147	1.95062
	CKY000000000000626450	909	C9026A-19X-1 W, 20.0-22.0 cm	909TNO	127.7	127.72	127.71	0.521284	10.8009	11.5113		0.0705062	0.143426	6.85401	0.142513	0.178687	17.7437	45.3567	37.2333	0.265957	178.424		2.40225	4.6708	64.6726	12.1736	6.5696	0.558224	0.00812801	0.0324569	0.00753936	24.261		0.287151	0.38714	72.908	13.1981	28.1004	3.9149	18.4228	6.32544	0.354161	8.02099	1.77976	13.3022	2.56465	6.82416	0.864134	4.49297
	CKY000000000000626550	909	C9026A-19X-CC W, 10.0-12.0 cm	909TNO	127.91	127.93	127.92	0.366855	6.17337	6.97029	0.0492094	0.368391	0.448845	11.129	0.342539	0.096232	10.4963	26.3492	39.4275	1.47153	104.772		11.1528	9.78749	8.95662	13.9567	10.0418	0.965034	0.00496079	0.0161123	0.0182409	2.78606	0.0730815	0.0657005	0.797551	255.644	14.6204	36.4097	4.46341	17.5696	3.51251	0.524706	2.87589	0.383259	2.01056	0.355384	0.913994	0.121816	0.751265
	CKY000000000000626650	909	C9026A-19X-CC W, 20.0-22.0 cm	909TNO	128.01	128.03	128.02	0.154432	4.63194	6.98116	0.00817485	0.504403	0.119301	2.12902	0.100804	0.0993149	11.926	28.6745	4.62019	0.396476	88.007		12.4734	5.02559	17.9413	12.3143	3.3499	0.78739	0.0123173	0.0218185	0.00909849	1.85393	0.00645662	0.0706071	0.423455	197.799	28.6409	61.2321	5.93838	18.6093	3.12983	0.111517	2.88931	0.516155	3.35918	0.662075	1.77182	0.249649	1.48606
	CKY000000000000626750	909	C9026A-19X-CC W, 26.0-28.0 cm	909TNO	128.07	128.09	128.08	0.256061	4.46712	7.36514	0.0594715	1.79802	0.48031	11.645	0.355698	0.0861703	8.95437	23.181	35.1681	0.971952	79.5		37.7906	29.5435	21.0728	32.6158	11.1128	1.14901	0.0184403	0.0346057	0.0160049	2.92017		0.142098	0.602212	1794.78	31.283	65.1125	7.28143	27.0525	5.15042	0.237734	4.39474	0.684082	4.03794	0.761899	2.15965	0.322886	2.14188
	CKY000000000000633450	909	C9026A-20X-CC W, 9.0-11.0 cm	909TNO	137.09	137.11	137.1	0.415909	3.18633	7.42824	0.0540252	3.78865	0.647862	11.8548	0.375716	0.0791648	8.99834	23.7997	40.3249	2.65292	83.8555		73.5962	97.5396	30.2128	36.6356	11.8803	1.09682	0.119791	0.122495	0.0154088	2.22532		0.681216	0.414997	5500.6	30.9137	62.8025	7.11882	26.3592	5.39843	1.1489	5.01051	0.793196	5.23889	1.07307	3.03128	0.439186	2.48214
	CKY000000000000633550	909	C9026A-21X-CC W, 7.0-9.0 cm	909TNO	146.57	146.59	146.58	0.473914	3.05653	6.9773	0.0672658	2.99156	0.578012	12.094	0.36763	0.0913276	10.485	28.2237	45.922	1.9043	76.9233		50.9981	77.926	50.8852	56.2294	11.3246	0.757781			0.013577	2.51811		0.326601	0.516268	3199.54	31.509	62.4683	7.09083	26.8316	5.48897	1.39563	5.97996	1.08023	8.04342	1.78477	5.13443	0.687353	3.69601
	CKY000000000000633650	909	C9026A-22X-CC W, 11.0-13.0 cm	909TNO	156.11	156.13	156.12	0.439807	3.20228	6.96197	0.050124	2.96573	0.492659	12.1155	0.358393	0.0830143	10.2637	29.1296	42.1813	1.28595	70.0995		54.724	75.1509	21.022	47.7491	11.5097	1.21847	0.018319	0.01703	0.00975978	2.12868		0.0513881	0.615964	2492.75	17.4911	39.9763	4.73206	18.3648	3.94912	0.430582	3.96867	0.647202	4.03595	0.798028	2.19471	0.303212	1.91381
	CKY000000000000633750	909	C9026A-23S-1 W, 50.0-52.0 cm	909TNO	165	165.02	165.01	0.398257	2.42429	5.32009	0.0353371	2.88231	0.883326	6.53308	0.211519	0.0653398	18.9873	61.5982	24.6096	2894.1	8591.29	77.1182	53.2037	244.48	16.2225	26.9717	7.2056	5.29588	11.6773	50.8874	0.180056	2.55809	14.8598	0.789509	0.663729	12921.6	14.2757	30.1891	3.54099	13.6528	2.86593	0.0115797	2.91182	0.472135	3.09776	0.614735	1.75553	0.259305	1.67194
	CKY000000000000633850	909	C9026A-23S-2 W, 20.0-22.0 cm	909TNO	165.71	165.73	165.72	0.518764	2.17675	4.98156	0.0298954	2.90982	0.830481	6.55559	0.207256	0.0619191	18.7597	55.1665	22.1858	3780.24	7912.17	80.5456	53.3438	203.233	13.8382	28.2201	6.9466	6.27591	12.8709	47.0006	0.153959	2.52618	12.5473	0.407642	0.396245	7031.62	15.7404	32.2528	3.68101	13.9463	2.89493	0.296019	2.70225	0.436499	2.71681	0.513407	1.42795	0.192343	1.17787
	CKY000000000000633950	909	C9026A-23S-2 W, 95.0-97.0 cm	909TNO	166.46	166.48	166.47	0.581166	1.03078	6.69122	0.0328143	6.78643	0.315014	6.82726	0.198127	0.0246209	2.8857	9.08359	7.5573	43.0339	77.8897		132.137	158.405	12.2265	62.4959	7.24557	2.26116	0.108197	0.342613	0.00328797	1.93912	0.291225	0.0759947	0.285334	5705.84	17.5292	31.9257	3.19111	11.5166	2.23339	0.089356	1.90617	0.311062	2.04312	0.427942	1.44604	0.221584	1.68978
	CKY000000000000634050	909	C9026A-23S-3 W, 50.0-52.0 cm	909TNO	167.015	167.035	167.025	0.502129	2.00547	6.55268	0.0375846	4.871	0.320197	8.29166	0.212288	0.0522142	5.65631	17.4799	14.3793	2.95745	47.1986		96.5606	107.712	16.6141	61.5332	7.63811	2.57684	0.00672501	0.00494391	0.00731439	1.98869	0.403464	0.0903366	0.332742	3565.1	13.1187	25.6469	2.65914	9.78239	1.97439	0.0934871	2.05003	0.380949	2.72323	0.593988	1.92133	0.300859	2.02535
	CKY000000000000634150	909	C9026A-23S-4 W, 56.0-58.0 cm	909TNO	168.105	168.125	168.115	0.538076	2.8705	7.20768	0.0156187	4.08592	0.219424	9.24687	0.150535	0.0684412	7.94331	23.5189	17.3454	1.28094	62.358		81.2788	127.654	12.0194	94.1955	5.73281	0.571989	0.0119489	0.047964	0.00842826	2.14271	0.169441	0.0925583	0.370102	4304.09	16.3241	33.1259	3.52306	12.1006	2.08668	0.0883471	1.90457	0.271137	1.69251	0.394029	1.28112	0.209144	1.76764
	CKY000000000000634250	909	C9026A-23S-5 W, 3.0-5.0 cm	909TNO	168.58	168.6	168.59	0.421347	2.38744	6.84554	0.026523	4.26105	0.259824	8.05344	0.175975	0.0549448	7.0222	22.5361	17.9153	1.80307	51.1484		84.8078	108.944	18.3382	34.093	6.19902	2.57213			0.00239863	1.70371	0.278591	0.0624208	0.708557	5026.06	15.4409	33.5359	3.85422	14.7242	3.11158	0.152008	3.08705	0.536792	3.43181	0.682163	1.82375	0.251911	1.54347
	CKY000000000000634350	909	C9026A-23S-CC W, 10.0-12.0 cm	909TNO	168.83	168.85	168.84	0.554782	2.23008	6.86848	0.0325729	4.60237	0.35829	9.77256	0.247666	0.051968	6.39421	20.4043	18.8989	6.49407	52.7131		90.6441	99.6753	22.8724	54.1936	8.83698	4.8351	0.0340079	0.0436257	0.00699871	2.05732	0.328923	0.11128	0.738992	5024.53	27.1485	54.7672	6.09108	22.2334	4.41397	0.276434	4.2373	0.695692	4.35883	0.878025	2.41826	0.367511	2.3217
	CKY000000000000634450	909	C9026A-24S-1 W, 30.0-32.0 cm	909TNO	169.3	169.32	169.31	0.275802	1.63868	3.71581	0.0182697	2.25295	0.832533	4.45456	0.119753	0.0477416	23.5246	87.2098	16.4539	5241.89	12339.5	102.213	44.2956	117.616	8.77786	18.7101	4.26449	11.5179	22.9024	72.4892	0.22161	2.58916	26.533	1.07505	0.515824	2759.74	8.70558	18.6763	2.09489	7.96953	1.63528	0.131986	1.60951	0.253453	1.72321	0.328901	1.01793	0.134099	0.862012
	CKY000000000000634550	909	C9026A-24S-1 W, 98.0-100.0 cm	909TNO	169.98	170	169.99	0.539768	1.56224	7.0038	0.0430849	5.99739	0.565181	10.3445	0.316565	0.0437097	5.62593	18.0285	29.7176	75.2557	644.97		113.834	190.473	21.7668	24.9536	10.484	2.76318	0.673632	3.25967	0.0137033	1.86061	0.743702	0.0572419	0.379393	8568.88	29.3188	58.88	6.61915	25.0732	5.08123	0.709888	4.58588	0.718576	4.34223	0.827289	2.14423	0.287915	1.69519
	CKY000000000000634650	909	C9026A-24S-2 W, 50.0-52.0 cm	909TNO	170.505	170.525	170.515	0.543478	1.92621	7.30935	0.0490787	5.74843	0.537912	11.4955	0.351524	0.053452	6.48448	21.7875	34.5148	3.24929	52.6718		108.776	131.171	32.4321	37.9301	11.3833	2.27702	0.0307543	0.0190716	0.00569838	1.58333	0.00767432	0.0883968	0.926304	4853.17	29.3408	60.0018	6.85655	25.7729	5.18519	0.872925	5.24644	0.909009	6.09588	1.21933	3.38483	0.454951	2.78341
	CKY000000000000634750	909	C9026A-24S-3 W, 10.0-12.0 cm	909TNO	171.02	171.04	171.03	0.539603	2.0186	7.23816	0.0472402	5.40592	0.530772	11.7223	0.352151	0.055242	6.70745	22.5121	34.9319	2.65146	51.8114		100.157	118.089	35.5941	36.2954	11.236	1.52691	0.00289807	0.0152939	0.00741183	1.75059		0.0783661	0.886369	5068.41	30.8453	62.4609	7.03531	26.8859	5.59254	0.892597	5.40108	0.952016	6.47229	1.3048	3.68397	0.47853	2.85473
	CKY000000000000634850	909	C9026A-24S-CC W, 10.0-12.0 cm	909TNO	171.37	171.39	171.38	0.640504	2.19477	8.34506	0.0589176	6.43556	0.645889	13.9196	0.418554	0.060437	7.3027	23.6637	44.7725	19.7722	73.5676		118.104	142.156	35.6911	54.2005	13.385	6.39905	0.143209	0.105614	0.00805544	2.02221	0.0581511	0.109129	0.814088	6738.15	38.2379	78.8305	9.04387	33.665	6.9732	1.17483	6.63844	1.0557	6.80128	1.35158	3.6679	0.483219	2.98595
	CKY000000000000634950	909	C9026A-25X-CC W, 10.0-12.0 cm	909TNO	170.6	170.62	170.61	0.37126	1.06964	5.78898	0.064917	5.47505	0.594603	9.93906	0.384692	0.03529	3.27179	12.2093	25.2834	4.04317	30.8835		116.931	121.352	20.3671	27.0377	12.394	0.468821	0.00955718	0.0212257	0.0108679	1.71018		0.0598566	0.850097	1944.88	46.4877	84.5074	9.02602	32.5491	6.11769	1.07421	5.21003	0.756441	4.14609	0.760123	1.98828	0.275168	1.71494
	1mbsf: meters below seafloor
	Blank cells: below detection limit.
[truncated: 10 more columns]

## Sheet: Holes C9027A & B
	Supplementary Table S2-3. Major and trace element compositions of Holes C9027A and C9027B determined by ICP-QMS.
	J-CORES sample ID	Exp.	Sample source	Sample code	Top depth (mbsf1)	Bottom depth (mbsf)	Average depth (mbsf)	Na	Mg	Al	P	K	Ca	Sc	Ti	Mn	Fe	Co	Ni	Cu	Zn	Se	Rb	Sr	Y	Zr	Nb	Mo	Ag	Cd	In	Sn	Sb	Te	Cs	Ba	La	Ce	Pr	Nd	Sm	Eu	Gd	Tb	Dy	Ho	Er	Tm	Yb
								(wt%)	(wt%)	(wt%)	(wt%)	(wt%)	(wt%)	(ppm)	(wt%)	(wt%)	(wt%)	(ppm)	(ppm)	(ppm)	(ppm)	(ppm)	(ppm)	(ppm)	(ppm)	(ppm)	(ppm)	(ppm)	(ppm)	(ppm)	(ppm)	(ppm)	(ppm)	(ppm)	(ppm)	(ppm)	(ppm)	(ppm)	(ppm)	(ppm)	(ppm)	(ppm)	(ppm)	(ppm)	(ppm)	(ppm)	(ppm)	(ppm)	(ppm)
	CKY000000000000618950	909	C9027A-1H-2 WR, 23.0-31.0 cm	909TNOIWS	2.985	3.065	3.025	0.105176	0.0210981	0.0342272		0.0253113	0.0711611		0.00108928	0.0435891	33.6359	0.16972	16.606	4900.83	51353.8	23.8519	1.76844	501.761	0.0902625	0.19141	0.0272626	215.516	164.411	263.731	0.257796	7.24358	851.1	0.137388	9.79051	19837.2	0.312138	0.181892	0.0110626	0.0387575	0.060265		0.162733			0.00213336	0.002262	0.00650248	0.15477
	CKY000000000000644450	909	C9027A-1H-1 W, 26.0-28.0 cm	909TNO	2.26	2.28	2.27	0.218645	0.0364227	0.0476948	0.0246702	0.0575626	0.205168	0.135435	0.00122436	0.0408163	32.9448	0.289129	11.3013	3253.17	68294.6	40.598	1.63971	1730.61	0.350621	0.374929	0.0591049	175.441	230.306	370.169	0.275182	11.1531	1150.12	0.481523	7.79201	44917.2	0.998486	0.73044	0.0457992	0.177745	0.214389	1.24034	0.42869	0.00473511	0.0289445	0.00611834	0.0151653	0.0159164	0.323768
	CKY000000000000644550	909	C9027A-1H-1 W, 60.0-62.0 cm	909TNO	2.6	2.62	2.61	0.143729	0.0206954	0.0371486		0.0493893	0.027152	0.0648101	0.000438107	0.0419895	37.3948	0.187813	7.14198	3672.46	93224.9	18.7068	1.26994	181.888	0.0671435	0.121869	0.0315078	148.69	192.94	373.758	0.0547905	18.6102	594.648	0.161135	4.92842	11265.9	0.159272	0.0859902	0.00400676	0.0377624	0.0570642	0.293737	0.110258	0.000914152	0.00685412	0.00132961	0.00569856	0.00406041	0.0888588
	CKY000000000000644650	909	C9027A-1H-2 W, 48.0-50.0 cm	909TNO	3.235	3.255	3.245	0.145006	0.0225257	0.035314	0.00256409	0.0440676	0.0491044	0.0564436	0.000566064	0.0551006	33.0978	0.117931	40.9547	3101.72	69180.8	17.416	1.57119	374.89	0.133489	0.170223	0.0365716	175.703	175.619	312.813	0.100977	5.14934	683.592	0.160949	7.9589	21469.5	0.451834	0.190771	0.0097477	0.0499984	0.101518	0.624129	0.199619	0.00188415	0.0136319	0.00280378	0.00663838	0.00742417	0.157227
	CKY000000000000644750	909	C9027A-1H-3 W, 11.0-13.0 cm	909TNO	3.84	3.86	3.85	0.0825366	0.0144611	0.0130729	0.00256515	0.0285425	0.0489797		0.000163682	0.0320926	34.3133	0.081696	2.75352	13624.7	64345.6	29.9393	0.519322	449.813	0.167067	0.034434	0.0270606	34.7556	198.047	317.843	0.46097	14.1606	203.297	0.260074	2.11307	34416.5	0.681558	0.248767	0.00669531	0.0462188	0.158782	0.978969	0.307581	0.0010764	0.00485197	0.000851073	0.00214994	0.00926307	0.234718
	CKY000000000000644850	909	C9027A-1H-CC W, 5.0-7.0 cm	909TNO	4.145	4.165	4.155	0.103465	0.0190246	0.0129972	0.00298424	0.0246288	0.030714		7.74179e-05	0.0301691	36.5598		4.21389	41936.4	83911.9	41.7344	0.750196	286.35	0.0923502	0.025007	0.0256876	69.4258	118.6	503.271	2.21757	10.5792	566.8	0.184626	3.86631	17179	0.259254	0.1168	0.00688124	0.0387561	0.0829995	0.441642	0.141606	0.00110267	0.00791317	0.00168327	0.00236719	0.00622398	0.130699
	CKY000000000000645150	909	C9027B-1X-CC W, 18.0-20.0 cm	909TNO	0.18	0.2	0.19	0.081209	0.01078	0.00185024		0.0221375	0.00576876		7.51304e-05	0.0266992	34.6585	0.281586	1.19993	4700.3	108116	60.0229	0.300832	17.6584	0.0149862	0.0230992	0.0231136	31.4755	171.124	534.192	0.228769	12.1531	191.433	0.414149	0.897356	1034.46	0.0226048	0.0307759	0.00220637	0.014045	0.0127093	0.0257297	0.0154783	0.00052633	0.00609485	0.00108043	0.00163946	0.00125354	0.0142198
	CKY000000000000645250	909	C9027B-2X-CC W, 12.0-14.0 cm	909TNO	9.62	9.64	9.63	0.107138	0.0200524	0.00291892	0.00212128	0.0223081	0.00941371		0.000208617	0.0416074	36.3441	0.117914	10.4393	4379.68	124003	13.7721	1.02444	10.4032	0.0169069	0.119112	0.0413857	130.696	78.3548	752.296	1.06554	7.92139	638.008	0.062929	5.7139	465.285	0.0293035	0.02352		0.0144819	0.00688441	0.0100583	0.00795862	0.00210991	0.00648499	0.0020435	0.00473097	0.00226564	0.00850628
	CKY000000000000645350	909	C9027B-3S-1 W, 10.0-12.0 cm	909TNO	19.1	19.12	19.11	0.0823402	0.0154088	0.025936	0.00214172	0.0249947	0.0476442		0.000239728	0.0275767	36.359	1.06716	6.76938	3942.06	61069.6	31.4319	0.982126	433.006	0.136415	0.173151	0.0540627	148.046	160.199	323.898	0.400281	6.40495	677.617	0.381607	5.0596	20417.5	0.374296	0.326347	0.0216613	0.0816475	0.103584	0.45287	0.163158	0.00205634	0.0138626	0.00302018	0.00804846	0.00594686	0.145524
	CKY000000000000645450	909	C9027B-3S-CC W, 10.0-12.0 cm	909TNO	19.45	19.47	19.46	0.0719322	0.0118343	0.0248361		0.0248435	0.0457625		9.62451e-05	0.0212654	37.0595	1.87165	3.04948	3534.02	62641.7	33.039	0.910453	440.227	0.157276	0.18293	0.0464336	110.096	147.502	324.516	0.573894	5.10293	459.569	0.331773	3.79766	20846.7	0.333031	0.34628	0.0281116	0.117176	0.102853	0.465141	0.173736	0.00413359	0.0290719	0.00435117	0.011472	0.00690163	0.146449
	CKY000000000000653050	909	C9027B-4X-1 W, 17.0-19.0 cm	909TNO	20.17	20.19	20.18	0.0360038	0.00573147	0.00283549	0.00283534	0.0129156	0.0068434			0.00832537	43.0928	9.74742	2.02536	6287.53	6601.8	96.8084	0.426038	19.6172	0.0937155	0.112263	0.0338603	139.391	56.8097	37.0662	0.24958	0.864423	309.5	1.73575	1.89665	1342.01	0.0423588	0.0967329	0.0134839	0.0464338	0.0272183	0.0208773	0.0348622	0.00360173	0.0332417	0.00519423	0.012112	0.00205961	0.0229131
	CKY000000000000653150	909	C9027B-4X-1 W, 68.0-70.0 cm	909TNO	20.68	20.7	20.69	0.0352343	0.00452896	0.000385089	0.00278245	0.0111696	0.00328683			0.00945567	41.94	4.06998	1.93504	11821.9	33796.5	77.2759	0.185804	9.47793	0.0419653	0.0241965	0.0394656	68.6442	71.9194	246.439	1.07041	6.43105	140.037	0.501691	0.891928	460.425	0.0201131	0.0581296	0.00603784	0.0342958	0.014269	0.0104543	0.0182553	0.00194824	0.0165262	0.00264256	0.00757625	0.00126242	0.0118494
	CKY000000000000653250	909	C9027B-4X-CC W, 0.0-2.0 cm	909TNO	20.89	20.91	20.9	0.0178949	0.00231079	0.000278796	0.00477171	0.0125768	0.013433		0.000104545	0.00508977	44.4529	7.01249	0.372429	9060.7	29496.8	84.5985	0.0487505	1.20843	0.0424225	0.0150371	0.0400286	41.6518	21.4101	197.012	0.877249	4.58767	16.4895	0.761591	0.0634963	27.488	0.0165115	0.0730124	0.00822665	0.0309375	0.014189	0.00133432	0.0171109	0.00253346	0.0183247	0.00220626	0.00787672	0.00132284	0.00774278
	CKY000000000000653350	909	C9027B-5X-CC W, 11.0-13.0 cm	909TNO	29.61	29.63	29.62	0.0405906	0.00706548	0.00250547	0.0023883	0.0150622	0.0105609			0.0110107	44.6276	4.99236	5.02186	5540.42	26860.9	48.1787	0.194553	60.8472	0.160267	0.155208	0.0460833	102.916	58.6772	145.616	0.678101	1.9021	344.19	0.281023	0.826737	4026.69	0.129202	0.222967	0.0233566	0.0921231	0.0487366	0.0673807	0.0555672	0.00547409	0.0489037	0.00757478	0.0222325	0.00416471	0.0454052
	CKY000000000000653450	909	C9027B-6X-CC W, 0.0-2.0 cm	909TNO	34.5	34.52	34.51	0.0516574	0.00765887	0.00918804	0.00305888	0.0182877	0.0114862			0.0148196	46.1018	8.26808	3.90775	6048.41	19624.9	93.0951	0.475754	91.9329	0.0524918	0.072072	0.0410524	102.744	70.1174	106.776	0.344783	2.37366	267.258	1.67467	1.93699	3288.42	0.0692964	0.0874772	0.00794273	0.0352438	0.0303091	0.0684067	0.0345482	0.00390798	0.012339	0.00327692	0.0072253	0.00305261	0.0302095
	CKY000000000000653550	909	C9027B-7X-CC W, 0.0-2.0 cm	909TNO	44	44.02	44.01	0.0288234	0.00788184	0.00262762	0.00303559	0.0123322	0.0157743			0.0115228	44.6214	16.6184	4.78754	899.125	14440.4	135.308	0.270985	6.05562	0.039798	0.0513727	0.0359658	74.3827	42.8836	69.2434	0.151103	0.466272	188.144	1.03965	1.5554	275.21	0.0151033	0.033566	0.0048111	0.0261049	0.0104677	0.00576396	0.0084393	0.00258281	0.0123298	0.00201184	0.00533502	0.00155897	0.00695467
	CKY000000000000663350	909	C9027B-8X-CC W, 11.0-13.0 cm	909TNO	53.61	53.63	53.62	0.068343	0.578968	0.0015522	0.00421464	0.0134352	0.00427359			0.0208947	38.7063	0.279169	0.425535	5217.36	81412.7	76.1153	0.0528863	1.96445	0.00821686	0.00788561	0.0268049	7.49007	16.3411	470.697	0.3158	43.8914	34.2809	0.922611	0.0560222	123.288	0.00483972	0.0136048				0.00273761	0.00480178		0.00276056			0.000491515
	CKY000000000000663450	909	C9027B-9X-CC W, 3.0-5.0 cm	909TNO	63.03	63.05	63.04	0.0428268	0.176596	0.00132067	0.00524211	0.0132006				0.000711962	46.1168	153.418	1.30159	173.912	232.733	59.1867	0.036004	0.548908	0.0111344	0.00900925	0.0305006	39.8623	7.48923	1.07915	0.0251577	0.0729498	19.8829	0.328582	0.0602033	11.9187	0.00795702	0.0154319		0.0121036		0.00207853	0.00344651	0.00197818	0.00650526	0.00239019	0.00280103	0.00104159
	1mbsf: meters below seafloor
	Blank cells: below detection limit.
[truncated: 10 more columns]

## Sheet: Hole C9028A
	Supplementary Table S2-4. Major and trace element compositions of Hole C9028A determined by ICP-QMS.
	J-CORES sample ID	Exp.	Sample source	Sample code	Top depth (mbsf1)	Bottom depth (mbsf)	Average depth (mbsf)	Na	Mg	Al	P	K	Ca	Sc	Ti	Mn	Fe	Co	Ni	Cu	Zn	Se	Rb	Sr	Y	Zr	Nb	Mo	Ag	Cd	In	Sn	Sb	Te	Cs	Ba	La	Ce	Pr	Nd	Sm	Eu	Gd	Tb	Dy	Ho	Er	Tm	Yb
								(wt%)	(wt%)	(wt%)	(wt%)	(wt%)	(wt%)	(ppm)	(wt%)	(wt%)	(wt%)	(ppm)	(ppm)	(ppm)	(ppm)	(ppm)	(ppm)	(ppm)	(ppm)	(ppm)	(ppm)	(ppm)	(ppm)	(ppm)	(ppm)	(ppm)	(ppm)	(ppm)	(ppm)	(ppm)	(ppm)	(ppm)	(ppm)	(ppm)	(ppm)	(ppm)	(ppm)	(ppm)	(ppm)	(ppm)	(ppm)	(ppm)	(ppm)
	CKY000000000000657950	909	C9028A-1H-3 WR, 45.0-55.0 cm	909TNOIWS	2.465	2.565	2.515	3.538	0.423245	7.10505	0.0224047	2.128	1.13776	8.77603	0.163102	0.0591081	2.86668	3.12404	6.96816	78.3608	481.207		72.1636	172.713	30.1444	177.325	6.57882	6.6844	1.86737	1.99113	0.0581928	2.00499	4.53972	0.112138	11.6374	2096.37	20.7779	44.0105	5.15383	20.3713	4.5112	0.931645	4.55524	0.764419	5.07812	1.04213	3.27804	0.51558	3.5984
	CKY000000000000659050	909	C9028A-1H-7 WR, 65.0-75.0 cm	909TNOIWS	6.69	6.79	6.74	0.0952485	0.0416579	0.0436112	0.00718993	0.0416423	0.115569	0.152678	0.00173498	0.0198273	12.9696	0.350592	3.7978	2878.85	40126.1	21.0204	0.927193	1047.92	0.468575	0.497801	0.0640149	15.2071	66.5	243.683	0.277493	8.07233	137.798	0.193874	0.850413	66986	0.99722	0.768181	0.0759183	0.327253	0.312986		0.676501	0.00563678	0.0353627	0.00900583	0.0245956	0.0222787	0.57439
	CKY000000000000661250	909	C9028A-2H-6 WR, 45.0-55.0 cm	909TNOIWS	15	15.1	15.05	0.847142	2.57255	3.99295	0.0692396	1.26157	15.5387	7.30276	0.190172	0.10309	2.16616	8.22703	27.1661	23.8299	66.6161		72.8891	509.612	12.0034	40.4604	5.82898	0.394356	0.264507	0.398433	0.0407578	1.36042	1.22042	0.122794	11.4494	280.823	15.2968	29.3458	3.66572	13.8565	2.76296	0.603284	2.90924	0.353223	2.0581	0.403093	1.19473	0.182222	1.29847
	CKY000000000000664550	909	C9028A-3H-4 WR, 27.5-37.5 cm	909TNOIWS	22.295	22.395	22.345	1.95499	3.42902	8.82505	0.022499	0.822315	1.39296	10.8213	0.210774	0.0322941	2.81115	4.88556	15.791	17.9738	118.655		41.7042	101.557	30.8383	226.941	9.01519	25.2116	0.364691	0.646598	0.078016	2.37001	1.33824	0.135111	7.05116	342.591	27.9229	60.0433	7.0198	27.1952	5.95061	1.15359	5.71159	0.895016	6.51955	1.20064	4.20087	0.556067	4.11632
	CKY000000000000666250	909	C9028A-4S-2 WR, 25.0-35.0 cm	909TNOIWS	25.26	25.36	25.31	1.20702	2.1685	6.85796	0.0278424	1.51178	5.64012	9.9665	0.211662	0.0131347	2.74575	9.07375	24.0461	81.8393	606.128		76.308	480.083	17.9492	107.161	7.56482	4.26835	2.48455	5.29931	0.0700909	2.25079	3.8151	0.161581	8.46396	612.713	22.0916	46.3809	6.03419	20.8798	4.52347	0.893375	4.06808	0.615163	3.70547	0.695966	2.11713	0.308031	2.06195
	CKY000000000000667350	909	C9028A-4S-4 WR, 78.0-88.0 cm	909TNOIWS	27.415	27.515	27.465	1.0375	2.67737	7.9801	0.0484529	2.7074	2.22539	14.1463	0.353052	0.0184821	3.99404	16.4022	63.2727	225.892	633.057		140.753	319.439	21.7242	65.6952	11.6211	6.70272	6.77759	18.7279	0.0879709	2.99048	6.95189	0.23856	13.0021	1824.46	33.3441	64.9074	7.90892	29.737	6.16442	1.22701	5.29138	0.724834	4.04301	0.794996	2.19011	0.323486	2.24012
	CKY000000000000669050	909	C9028A-5S-2 WR, 10.0-20.0 cm	909TNOIWS	29.61	29.71	29.66	0.808861	5.45217	8.34642	0.0557721	2.28833	0.343013	15.3223	0.393718	0.0218961	5.11365	19.0838	56.7681	168.596	360.015	11.272	120.977	121.404	21.7313	79.8619	12.677	4.14139	5.17591	4.98685	0.0853773	2.96305	9.54325	0.187983	10.0658	1463.67	36.4496	67.6051	8.02374	30.3369	5.76357	1.1776	4.82391	0.680486	3.92609	0.747764	2.19073	0.322349	2.0791
	CKY000000000000670450	909	C9028A-5S-4 WR, 20.0-30.0 cm	909TNOIWS	31.625	31.725	31.675	1.58486	4.01545	8.4614	0.0277336	0.58684	5.07163	5.32981	0.165215	0.00755797	1.45349	2.35057	1.27514	7.83229	77.5757		26.1408	404.616	30.9918	115.513	7.20293	2.76828	0.390055	0.343122	0.0362738	2.51199	1.82434	0.0968971	1.68681	43.3171	26.0927	53.0935	5.83289	22.0112	4.51286	0.878596	4.5184	0.767895	5.0368	1.05708	3.29146	0.514976	3.52485
	CKY000000000000676850	909	C9028A-6S-2 WR, 0.0-10.0 cm	909TNOIWS	34.005	34.105	34.055	0.570525	5.58096	7.66321	0.0530366	1.89627	2.13526	13.3145	0.327833	0.0311234	4.86361	18.0787	50.5661	125.707	361.124		100.279	167.623	16.1923	66.0199	10.3584	1.26233	4.12672	2.99667	0.0734827	2.75158	6.15176	0.209369	9.06653	584.825	21.5271	47.6329	5.47453	21.1873	4.68885	0.920383	4.00314	0.546184	3.06392	0.566429	1.6763	0.241712	1.55
	CKY000000000000679750	909	C9028A-6S-4 WR, 45.0-55.0 cm	909TNOIWS	36.51	36.61	36.56	0.466611	4.43812	8.88183	0.0438539	2.43607	0.679152	15.2995	0.36818	0.031966	5.548	15.1233	54.3992	145.348	219.214	14.686	125.025	167.116	18.6291	50.5232	11.2858	8.50344	5.53377	1.69673	0.0741797	3.16872	6.67486	0.176136	11.5974	344.449	19.954	42.5713	5.4065	21.7232	4.64389	0.855152	3.97984	0.552164	2.81249	0.648955	1.55101	0.237221	1.60317
	CKY000000000000681050	909	C9028A-7S-2 WR, 26.0-36.0 cm	909TNOIWS	38.79	38.89	38.84	0.698814	2.98556	8.46869	0.0659743	1.61208	0.159525	15.2989	0.393045	0.0291214	6.09928	25.3166	55.2375	1175	1054.12	18.2761	85.1245	944.772	14.0464	58.8843	12.5092	13.8835	70.6904	7.36884	0.172597	4.59838	66.7069	0.379833	10.224	8389.03	28.8354	58.7291	6.9307	26.2869	5.25541	0.944279	4.23617	0.519724	2.89516	0.597107	1.62242	0.245839	1.69102
	CKY000000000000673950	909	C9028A-1H-1 W, 4.0-6.0 cm	909TNO	0.04	0.06	0.05	2.69297	1.40295	5.55786	0.398611	1.83164	1.37608	10.2197	0.243369	0.0665814	13.7841	10.1232	37.7919	1088.74	5864.15	15.3004	88.8303	1334.23	18.1938	44.6802	6.81428	24.6578	32.0674	24.4798	0.268132	7.53584	201.918	0.42114	8.51979	34100	22.6089	38.1934	5.00411	18.7713	4.06389	0.269299	3.76326	0.521755	3.02727	0.612276	1.80737	0.26685	1.89972
	CKY000000000000674050	909	C9028A-1H-1 W, 60.0-62.0 cm	909TNO	0.6	0.62	0.61	3.26735	1.22097	6.79588	0.0336887	2.19305	0.772921	10.5399	0.251129	0.0441964	7.00626	8.09226	41.726	227.526	1607.48		99.7941	169.001	20.5423	104.456	7.84524	6.49153	3.68481	3.87329	0.0798258	2.54269	21.4726	0.165952	21.4983	2900.34	22.857	46.2883	5.51307	22.5685	4.4862	0.864386	4.08841	0.619549	3.83786	0.751566	2.27557	0.352181	2.38382
	CKY000000000000674150	909	C9028A-1H-2 W, 60.0-62.0 cm	909TNO	1.61	1.63	1.62	3.66852	0.332855	4.99101	0.00865656	1.50452	0.865723	6.00491	0.10665	0.0451856	2.40393	2.97927	6.20087	74.614	720.19		49.5697	120.252	22.5921	131.871	4.40224	10.8104	2.11323	7.05718	0.0490287	1.50042	10.9216	0.111389	7.73621	1550.55	15.1713	32.1876	3.77237	14.7763	3.39778	0.642826	3.43343	0.572195	3.83979	0.81168	2.54286	0.395769	2.79164
	CKY000000000000674250	909	C9028A-1H-3 W, 80.0-82.0 cm	909TNO	2.815	2.835	2.825	4.44855	0.470387	6.57874	0.0163326	2.08301	1.14095	7.83178	0.147338	0.0586084	2.40112	2.17367	12.1142	15.7175	167.974		64.9337	123.164	30.677	185.544	5.78878	4.59165	0.183339	0.407009	0.0568032	1.94714	1.08839	0.113959	8.44015	756.369	20.3152	42.9926	5.13305	20.3149	4.5955	0.949591	4.69003	0.790111	5.26913	1.11953	3.40261	0.547151	3.73314
	CKY000000000000674350	909	C9028A-1H-4 W, 60.0-62.0 cm	909TNO	3.61	3.63	3.62	4.32696	0.484399	6.46194	0.0146661	1.93158	1.05719	8.0109	0.144834	0.0545935	2.37109	2.63348	6.04007	14.0674	141.202		65.5266	116.871	27.755	166.145	5.70516	4.39169	0.0476082	0.136157	0.0633362	1.89958	0.63846	0.0927455	8.0872	683.134	19.3253	41.08	4.79071	18.8716	4.21229	0.844732	4.30961	0.726287	4.78389	1.01513	3.16186	0.496348	3.39919
	CKY000000000000674450	909	C9028A-1H-5 W, 60.0-62.0 cm	909TNO	4.62	4.64	4.63	4.08073	0.623267	6.80239	0.0196043	2.17923	1.05359	8.14798	0.169924	0.048505	2.37478	3.13446	7.56623	14.6221	222.803		73.6958	116.164	28.1953	165.907	6.42119	4.16038	0.0580745	0.132186	0.0546406	2.1601	0.57552	0.0998672	10.3478	931.331	20.5714	44.2266	5.16323	19.8948	4.512	0.843567	4.432	0.756205	4.86729	1.02897	3.24732	0.486689	3.40738
	CKY000000000000674550	909	C9028A-1H-6 W, 60.0-62.0 cm	909TNO	5.63	5.65	5.64	2.38339	1.23952	7.28198	0.0370037	2.34978	1.03337	11.7469	0.293822	0.0414148	6.70941	14.5101	41.4784	1000.19	6623.38	11.2104	124.789	284.569	21.6792	95.1803	9.01991	11.0434	16.6291	42.8378	0.19521	4.80104	39.5387	0.252958	31.7001	10809.2	27.1398	53.612	6.41671	24.6215	4.95741	0.714149	4.41804	0.651746	3.87524	0.809036	2.3403	0.363039	2.38049
	CKY000000000000674650	909	C9028A-1H-7 W, 8.0-10.0 cm	909TNO	6.12	6.14	6.13	2.21738	1.4783	7.84475	0.0487617	2.52413	0.799918	13.2764	0.339145	0.0413777	7.30394	16.4816	46.6113	1619.16	10135.7	16.1221	135.292	343.085	21.9348	91.1319	10.1316	12.6684	34.2348	61.2045	0.236009	6.22911	57.2332	0.275502	36.5543	13028.2	30.1498	57.0462	6.78215	25.0326	5.16054	0.681039	4.56615	0.673198	3.96615	0.79072	2.18591	0.333179	2.27031
	CKY000000000000674750	909	C9028A-1H-7 W, 31.0-33.0 cm	909TNO	6.35	6.37	6.36	0.483938	0.368912	1.25226	0.00661253	0.428999	0.142978	2.08643	0.0534107	0.0471295	27.8694	4.58714	12.5008	8355.42	111672	55.0633	22.817	204.344	3.05788	8.18183	1.49516	26.6793	192.45	625.439	0.970604	25.0035	361.733	0.391234	9.68119	1221.11	4.42761	8.13766	0.974556	3.80298	0.787802	0.134999	0.694481	0.10456	0.57891	0.112296	0.311392	0.0484079	0.307387
	CKY000000000000674850	909	C9028A-1H-7 W, 88.0-90.0 cm	909TNO	6.92	6.94	6.93	0.156619	0.320693	0.10396		0.0431273	0.10904	0.136413	0.00396916	0.0442875	33.2788	2.26972	3.59497	19960.2	103683	78.4677	2.03025	269.004	0.375662	0.765393	0.123238	66.7671	131.639	683.336	1.53324	24.328	361.115	0.25189	2.00434	1043.01	0.914027	1.2341	0.118532	0.420931	0.0941735		0.0851375	0.00980002	0.0663687	0.0148578	0.0381574	0.00599881	0.0466655
	CKY000000000000674950	909	C9028A-1H-8 W, 20.0-22.0 cm	909TNO	7.245	7.265	7.255	0.65827	0.74256	1.69897	0.0372196	0.572076	0.339847	3.05124	0.0760529	0.0836784	25.0574	7.60566	15.0752	12255.3	89320.6	63.6487	28.8655	368.31	5.67203	15.9325	2.26197	31.8555	189.205	578.907	1.21313	28.5195	434.624	0.406293	8.5217	7107.4	7.36784	13.3693	1.6153	5.9443	1.20762	0.124676	1.1825	0.162366	0.998892	0.185735	0.577164	0.0815563	0.57151
	CKY000000000000675050	909	C9028A-1H-8 W, 50.0-52.0 cm	909TNO	7.545	7.565	7.555	0.154671	0.0488044	0.0399769	0.359317	0.0247152	0.789603	0.122527	0.00189525	0.0346738	16.4889	0.175428	0.745064	5945.39	281602		0.881969	120.556	3.17133	1.11752	0.108846	18.7591	672.775	1508.48	0.742644	60.7891	708.592	0.0429836	0.925376	1772.13	1.59939	1.4519	0.185786	0.838364	0.205357		0.277807	0.0408367	0.288425	0.0718889	0.233847	0.0305742	0.197909
	CKY000000000000675150	909	C9028A-1H-CC W, 6.0-8.0 cm	909TNO	7.695	7.715	7.705	1.25383	0.819872	3.66265	0.0301298	1.11457	0.440594	6.72654	0.173568	0.0321814	19.1438	15.5186	25.2875	21409.1	100615	56.5836	65.1068	891.134	10.7074	33.7362	4.81605	17.1309	140.682	752.224	2.84396	42.8173	270.1	0.287387	25.3671	33089.3	14.3452	25.1408	3.15342	12.1582	2.66283		2.65138	0.323189	2.12746	0.432479	1.11109	0.171462	1.22972
	CKY000000000000675250	909	C9028A-1H-CC W, 18.0-20.0 cm	909TNO	7.815	7.835	7.825	1.35374	2.17412	8.70037	0.0636082	3.1454	0.283064	14.1305	0.40041	0.0490484	5.14202	11.001	36.7926	195.688	1929.97	3.4844	153.218	144.491	16.756	90.295	11.9205	23.2509	4.30271	9.26603	0.0745918	3.18994	18.6911	0.111414	22.4917	3994.85	30.9347	62.8701	7.27375	27.0675	5.00665	0.831875	4.09771	0.577787	3.3262	0.642555	1.90322	0.273021	1.87243
	CKY000000000000686050	909	C9028A-2H-1 W, 20.0-22.0 cm	909TNO	9.7	9.72	9.71	0.0676219	0.286991	0.0150763	0.0304762	0.0214506	0.239278	0.0579103	0.000524555	0.042652	32.8422	0.482454	1.12038	6802.28	163062	40.4574	0.456086	18.3883	0.186163	0.20688	0.0494118	13.3915	206.885	1092.16	0.308647	52.1601	250.958	0.0716395	0.777733	728.989	0.135334	0.181409	0.0211272	0.097745	0.0341735		0.036498	0.00344862	0.0330538	0.00584487	0.0179986	0.00338703	0.0209731
	CKY000000000000686150	909	C9028A-2H-1 W, 98.0-100.0 cm	909TNO	10.48	10.5	10.49	1.94833	0.439556	5.38888	0.0187324	1.58627	0.695596	6.78541	0.144981	0.0486861	12.8107	4.98862	10.9901	3275.14	40524.8	17.4023	67.9123	125.368	16.3491	109.633	4.83821	30.8955	59.1911	265.136	0.362607	12.2869	96.7492	0.0838721	12.4356	4393.11	14.2532	29.5915	3.90414	13.6145	2.97485	0.463981	2.97181	0.463195	3.02474	0.616734	1.9073	0.303083	2.07618
	CKY000000000000686250	909	C9028A-2H-2 W, 50.0-52.0 cm	909TNO	11.01	11.03	11.02	2.70414	0.678758	7.2343	0.0257012	2.5852	0.880674	10.3075	0.249968	0.0496017	3.31968	8.42274	26.9959	85.2438	1319.42		114.14	107.185	27.1613	139.746	8.13113	2.48059	2.01733	7.8444	0.0695606	2.59166	4.04881	0.0926172	23.6902	483.815	25.0206	51.7381	6.0598	23.5701	4.98466	1.03565	4.69958	0.755179	4.84625	0.993906	3.14398	0.472902	3.18679
	CKY000000000000686350	909	C9028A-2H-3 W, 50.0-52.0 cm	909TNO	12.025	12.045	12.035	1.78669	2.49332	6.48109	0.0476097	2.13309	3.78419	11.2701	0.302425	0.0902145	2.96566	11.2577	31.9177	26.8367	90.5203		127.913	110.448	21.9841	88.2979	9.2309	1.07478	0.179654	0.332062	0.0604719	2.42165	1.32541	0.123905	34.2598	317.152	27.9713	57.7807	6.6913	26.2752	5.03665	1.02732	4.44594	0.658715	4.01243	0.820699	2.35842	0.363029	2.4291
	CKY000000000000686450	909	C9028A-2H-4 W, 19.0-21.0 cm	909TNO	12.725	12.745	12.735	1.39275	1.76122	8.8267	0.0482109	3.03854	0.900051	16.3091	0.466799	0.0451381	5.38837	16.233	47.2135	47.4152	161.178		186.119	91.3912	17.5732	95.7187	14.545	0.785801	0.190649	0.448525	0.0820765	3.70548	1.11366	0.135224	40.7541	531.925	36.0517	75.3132	8.72684	32.4331	6.28328	1.21844	4.92578	0.778364	3.9642	0.703394	2.08085	0.329544	2.43567
	CKY000000000000687750	909	C9028A-2H-4 W, 34.0-36.0 cm	909TNO	12.875	12.895	12.885	1.58267	3.49513	6.12143	0.0698086	1.83048	6.19704	11.1527	0.306165	0.133489	2.97144	8.78456	29.49	34.1114	134.217		103.604	115.646	18.7729	62.4887	8.42975	0.419842	0.315231	0.992766	0.0532703	2.00994	1.44027	0.119708	20.5762	280.898	24.6465	48.8101	5.75255	22.1158	4.22118	0.928346	3.80373	0.560145	3.29367	0.645436	1.89636	0.28511	1.97158
	CKY000000000000686550	909	C9028A-2H-5 W, 16.0-18.0 cm	909TNO	13.7	13.72	13.71	1.33454	1.79514	8.0152	0.0591647	2.73902	3.65008	14.702	0.455106	0.0492841	4.07227	16.6893	46.1259	44.4798	111.801		161.98	146.516	17.261	83.2686	14.4847	0.752129	0.123415	0.281065	0.0730834	3.36738	1.1275	0.10281	29.2819	434.946	35.3727	73.9655	8.48774	31.7333	6.18569	1.19818	5.16174	0.689354	3.72874	0.702573	2.19196	0.303696	2.21171
	CKY000000000000686650	909	C9028A-2H-5 W, 84.0-86.0 cm	909TNO	14.38	14.4	14.39	1.10812	2.45001	3.88238	0.0815754	1.26106	16.8273	7.12101	0.198613	0.130388	2.04052	8.62988	28.5209	23.3681	62.762		73.4998	519.455	12.1783	41.481	5.67703	0.434909	0.243211	0.297954	0.0369551	1.32148	1.2552	0.1578	11.9896	179.828	15.6114	30.9069	3.61659	14.0395	2.77573	0.5831	2.40225	0.344175	2.04773	0.412119	1.2061	0.176281	1.15826
	CKY000000000000686750	909	C9028A-2H-6 W, 40.0-42.0 cm	909TNO	14.95	14.97	14.96	1.04515	2.79654	3.71131	0.0800347	1.21104	16.6136	7.026	0.183292	0.114494	1.88352	7.33676	24.8306	22.8649	81.7394		70.6783	466.187	10.8677	31.887	5.19802	0.312174	0.229132	0.301353	0.0400052	1.23022	1.11553	0.148176	10.7768	169.102	14.5391	29.3653	3.45652	13.1626	2.56641	0.551448	2.29112	0.32892	1.92097	0.39602	1.12541	0.163043	1.05183
	CKY000000000000686850	909	C9028A-2H-7 W, 30.0-32.0 cm	909TNO	15.855	15.875	15.865	0.859817	6.83803	3.01288	0.0716253	0.968814	15.0859	5.64167	0.146633	0.169431	1.74367	5.88137	19.5272	16.807	32.8322		55.6687	137.793	8.66865	26.8821	3.98673	0.296313	0.120827	0.166489	0.0301264	0.965397	0.892702	0.128671	7.61277	620.002	12.1587	23.8109	2.82242	10.6734	2.18745	0.431145	1.94884	0.27237	1.55868	0.321204	0.896302	0.128278	0.878322
	CKY000000000000686950	909	C9028A-2H-7 W, 65.0-67.0 cm	909TNO	16.205	16.225	16.215	1.27902	2.58297	8.19957	0.0563533	2.8511	3.01913	15.0269	0.457618	0.0518344	3.77964	16.4774	46.9496	45.1407	135.934	2.40018	163.643	100.601	17.2441	80.337	14.4901	0.85326	0.109568	0.249146	0.0799158	3.44783	0.868856	0.121242	18.8574	448.2	35.689	75.2472	8.60859	32.1192	6.2726	1.23004	5.03866	0.680293	3.82102	0.690736	2.02835	0.295959	2.01015
	CKY000000000000687050	909	C9028A-2H-7 W, 96.0-98.0 cm	909TNO	16.515	16.535	16.525	1.98515	2.72487	7.67436	0.0511618	2.09907	3.32981	12.413	0.350011	0.0544055	2.89356	13.1419	37.8928	30.0599	109.195	1.6411	119.039	117.279	21.4168	101.001	10.6253	0.73961	0.261236	0.412616	0.066278	2.61763	1.32418	0.119172	14.4973	325.191	30.6419	63.677	7.38854	28.2542	5.61303	1.14152	4.84349	0.722278	4.28723	0.827298	2.79258	0.356834	2.43028
	CKY000000000000687150	909	C9028A-2H-8 W, 20.0-22.0 cm	909TNO	16.76	16.78	16.77	1.80214	2.28736	7.03026	0.0565921	2.11337	2.77785	11.548	0.357523	0.0401777	3.03708	13.9881	37.7929	26.1808	125.067		113.827	145.157	21.2809	75.5021	10.8431	0.809387	0.209802	0.331832	0.0597797	2.53815	1.16423	0.111127	11.7075	2187.94	32.3706	66.1468	7.60828	29.5389	5.63515	1.06052	4.89868	0.69391	4.12271	0.793401	2.33471	0.347616	2.42272
	CKY000000000000687250	909	C9028A-2H-8 W, 57.0-59.0 cm	909TNO	17.13	17.15	17.14	2.00631	3.0918	8.29104	0.0243064	0.954686	2.29858	9.27305	0.276115	0.0415862	4.85734	10.3901	29.8681	15.6056	98.0994	1.02043	51.0436	93.3946	14.6154	155.084	6.25147	2.47766	0.0892459	0.244055	0.0481239	2.23593	1.06266	0.111663	6.0058	861.167	18.5764	40.0887	4.7983	17.7793	3.63128	0.672481	3.17704	0.501237	3.16089	0.593021	1.71963	0.265879	1.87587
	CKY000000000000687350	909	C9028A-2H-8 W, 64.0-66.0 cm	909TNO	17.2	17.22	17.21	0.935991	7.55297	3.19782	0.0297469	0.874748	12.9469	5.13023	0.150452	0.21117	1.71333	6.07618	19.4059	14.1529	55.2357		49.5729	91.8337	11.1423	40.136	4.5531	0.349186	0.0753065	0.14885	0.0295163	1.09898	0.722423	0.111164	5.87215	545.481	14.7002	29.0239	3.10482	11.9707	2.34595	0.469221	2.06779	0.304836	1.92165	0.372494	1.09735	0.162585	1.10553
	CKY000000000000687450	909	C9028A-2H-9 W, 36.0-38.0 cm	909TNO	17.925	17.945	17.935	1.29094	4.62705	5.44727	0.0155652	0.638764	6.35014	6.20689	0.186491	0.0554067	5.26756	11.1048	41.9887	11.6748	62.8824		34.5344	73.9091	10.724	88.4589	3.91787	1.73123	0.0669036	0.127235	0.0351504	1.57419	1.50029	0.10079	3.86756	202.594	11.1271	24.8782	2.8935	11.1808	2.4137	0.474486	2.06572	0.345671	2.24266	0.462707	1.44179	0.222522	1.61004
	CKY000000000000687550	909	C9028A-2H-9 W, 43.0-45.0 cm	909TNO	17.995	18.015	18.005	0.500082	9.88754	2.06655	0.0301711	0.67596	17.2633	3.77592	0.10744	0.14637	1.29536	4.18784	12.8279	10.3167	38.3572		37.6248	78.3528	5.97145	19.9189	3.23548	0.117387	0.0356765	0.0809876	0.0205602	0.713291	0.393133	0.146819	4.05975	159.033	8.96053	17.0883	1.96088	7.48341	1.37783	0.297672	1.28937	0.176106	1.02588	0.19913	0.603792	0.0822121	0.560932
	CKY000000000000687650	909	C9028A-2H-CC W, 10.0-12.0 cm	909TNO	18.57	18.59	18.58	1.14416	7.31173	4.17531	0.0207374	0.69525	11.497	5.2575	0.159779	0.0865438	2.10087	6.95934	22.1249	13.8531	62.3636		37.0453	83.7063	13.6744	70.8554	4.12667	0.583452	0.0872824	0.351465	0.0312753	1.1775	0.646724	0.100245	4.02167	120.496	13.7358	28.1173	3.24112	12.3581	2.46662	0.523272	2.39076	0.391713	2.46543	0.508706	1.55379	0.240089	1.70167
	CKY000000000000690750	909	C9028A-3H-1 W, 30.0-32.0 cm	909TNO	19.3	19.32	19.31	1.03412	2.15058	2.71115	0.0203138	0.794592	3.48974	3.96873	0.10141	0.0602751	21.1381	7.0775	17.006	6463.78	63600	35.5908	33.6291	137.433	9.05596	47.0753	2.93336	22.0286	71.2775	429.06	0.63555	18.3854	133.068	0.154835	5.22967	6310.26	8.62209	17.825	2.04677	7.91641	1.66699	0.0535611	1.63029	0.241941	1.56112	0.312381	0.957329	0.152328	1.03517
	CKY000000000000690950	909	C9028A-3H-2 W, 60.0-62.0 cm	909TNO	20.61	20.63	20.62	1.39583	3.08454	6.15555	0.0547726	2.00439	3.87388	11.12	0.328729	0.0755526	5.25528	13.0216	45.6591	684.033	8933.23	4.73891	114.099	120.757	19.744	64.4411	9.81229	2.24091	16.494	54.696	0.126185	4.29914	28.1522	0.144824	16.9717	2590.83	26.7271	52.054	6.14346	23.0913	4.51715	0.809532	3.82788	0.550965	3.20271	0.660051	1.91196	0.277362	1.83456
	CKY000000000000691050	909	C9028A-3H-2 W, 75.0-77.0 cm	909TNO	20.76	20.78	20.77	1.76649	1.66806	7.38802	0.0686883	2.06913	0.895711	12.107	0.345977	0.0409907	4.08788	13.5421	40.1955	259.691	3726.5	2.20556	111.905	114.428	22.7203	87.5828	10.6061	1.687	6.73591	23.4991	0.0895367	3.30273	11.1949	0.104798	17.7308	1581.83	29.8831	61.4409	7.11717	27.624	5.63105	1.10676	4.95364	0.750903	4.30582	0.833868	2.42122	0.405066	2.36748
	CKY000000000000691150	909	C9028A-3H-2 W, 96.0-98.0 cm	909TNO	20.97	20.99	20.98	2.54764	3.444	8.26487	0.0128732	0.782631	1.0963	9.80139	0.2059	0.0187036	3.87842	6.26835	12.5053	363.653	4772.11	4.10176	39.9585	189.617	35.9651	202.821	7.96044	9.40018	8.11344	31.9919	0.109757	3.80772	14.2161	0.101898	9.87797	4020.6	25.0558	52.8185	6.1551	23.7425	5.32258	0.903186	5.25356	0.877615	5.86814	1.26698	4.02534	0.645839	4.44848
	CKY000000000000691250	909	C9028A-3H-3 W, 60.0-62.0 cm	909TNO	21.615	21.635	21.625	2.11688	2.85592	9.88494	0.0190288	0.730891	0.833986	11.9538	0.236228	0.0234692	3.14836	5.56519	14.2853	67.341	1008.07	2.80689	37.4278	117.612	40.7219	250.738	9.07583	24.9418	2.54261	5.1104	0.0861695	2.74396	6.57091	0.100543	6.59563	826.113	31.6777	67.0396	7.81159	30.8507	6.75019	1.33251	6.91209	1.1381	7.38125	1.53935	4.86362	0.726614	4.84231
	CKY000000000000691350	909	C9028A-3H-4 W, 20.0-22.0 cm	909TNO	22.22	22.24	22.23	2.21119	3.12833	9.01108	0.0239649	1.03527	0.737954	11.5992	0.246332	0.0168166	2.94836	6.61568	16.8329	58.0042	705.19		55.1056	100.84	26.3511	206.505	8.52279	17.0917	1.58408	4.30502	0.0811398	2.56563	2.90846	0.118132	10.0211	581.634	25.4325	54.721	6.43045	24.8464	5.30291	1.02437	5.05941	0.78352	4.93071	1.02106	3.06076	0.465611	3.15358
	CKY000000000000691450	909	C9028A-3H-5 W, 50.0-52.0 cm	909TNO	23.55	23.57	23.56	0.879183	1.50625	4.32401	0.0222424	0.972972	12.7609	7.01158	0.16193	0.0271581	2.0954	7.3393	19.9922	45.2875	334.311		52.9386	868.646	16.0353	71.8821	5.4345	4.2769	1.46904	3.26236	0.050002	1.89145	2.3891	0.10901	6.93765	217.962	17.3986	35.4403	4.19234	16.0867	3.27074	0.701467	3.08029	0.474825	3.0432	0.609387	1.9026	0.290267	1.97536
	CKY000000000000691550	909	C9028A-3H-CC W, 20.0-22.0 cm	909TNO	24.07	24.09	24.08	0.988679	1.86479	5.27947	0.031036	1.46102	8.9449	8.84859	0.224124	0.0193967	2.55271	11.5975	27.7297	69.6565	306.065		79.4342	753.089	15.1896	73.0952	6.82071	2.70825	2.61505	3.06964	0.0542713	2.01264	3.59425	0.167162	9.06257	3254.75	21.8845	44.0595	5.18642	20.2326	4.00983	0.690816	3.66872	0.523032	3.04778	0.598874	1.71126	0.254471	1.65647
	CKY000000000000699750	909	C9028A-4S-1 W, 20.0-22.0 cm	909TNO	24.2	24.22	24.21	0.203771	0.746741	0.361823	0.0484462	0.119644	1.80572	0.618246	0.0141225	0.0549596	34.6749	2.59765	11.0728	7903.04	127764	53.8216	5.27069	183.676	1.21655	3.623	0.492822	42.1072	171.702	782.837	0.809321	29.3977	268.997	0.199349	2.44076	8138.8	1.3782	2.45862	0.283903	1.11893	0.265598		0.287619	0.0338189	0.211085	0.0391936	0.129283	0.0205057	0.183295
	CKY000000000000699850	909	C9028A-4S-2 W, 20.0-22.0 cm	909TNO	25.21	25.23	25.22	1.0356	3.00342	5.97	0.0325429	2.04598	4.33254	10.9756	0.284264	0.024244	3.75509	15.0828	43.3158	114.84	1097.5	1.64954	107.186	439.084	17.914	55.4106	8.76113	1.7228	3.72094	7.32125	0.0662361	2.8128	6.42936	0.180498	10.3273	1118.08	26.1134	51.0892	6.0597	22.6482	4.47468	0.862669	3.80674	0.56202	3.32174	0.668957	2.03964	0.290814	1.97624
	CKY000000000000699950	909	C9028A-4S-2 W, 55.0-57.0 cm	909TNO	25.56	25.58	25.57	1.2435	2.67455	5.83347	0.0187198	1.10479	8.21235	8.11891	0.1827	0.0142891	2.75281	7.12161	18.1095	96.4315	1108.41	1.34887	54.5024	607.897	15.1221	111.026	5.82967	4.35623	3.25889	7.34789	0.0581741	1.87843	5.67057	0.119615	6.07121	944.49	20.9333	42.6661	5.04798	19.4656	4.12257	0.77843	3.67777	0.541207	3.29673	0.643127	1.85541	0.27186	1.80379
	CKY000000000000700050	909	C9028A-4S-3 W, 10.0-12.0 cm	909TNO	25.74	25.76	25.75	1.11377	5.58069	6.00553	0.0283748	1.67388	5.73165	9.99312	0.242141	0.0356141	2.54947	11.0707	30.0418	120.046	801.692		85.2827	462.452	16.1411	82.8422	7.59946	3.22075	3.05684	6.42956	0.0627581	2.40574	4.49765	0.151215	8.77941	634.694	23.3253	47.1171	5.58972	21.3594	4.28188	0.833461	3.69356	0.552306	3.29803	0.640289	1.88172	0.288549	1.86823
	CKY000000000000700150	909	C9028A-4S-3 W, 70.0-72.0 cm	909TNO	26.34	26.36	26.35	1.44328	2.29186	9.09734	0.0466756	3.14253	0.33192	16.2189	0.431302	0.0196245	4.08724	18.5365	50.441	151.371	870.715	7.10398	162.158	118.074	20.8297	83.4245	12.7708	2.50401	4.2361	7.88016	0.0966696	3.58751	5.80437	0.187855	15.7405	1942.45	36.0196	72.5715	8.67235	32.3751	6.32963	1.18233	5.12429	0.69663	4.06143	0.782129	2.27373	0.324053	2.19012
	CKY000000000000700250	909	C9028A-4S-4 W, 30.0-32.0 cm	909TNO	26.935	26.955	26.945	1.54783	2.6919	9.78358	0.0379372	2.08472	1.63674	16.2783	0.328708	0.0126552	2.7759	13.1039	27.3678	75.5016	307.566	3.56548	103.59	180.881	26.8784	127.302	10.7676	2.88687	2.04023	2.21841	0.0827601	3.0727	2.06415	0.106981	10.1781	690.83	36.1362	73.4944	8.34386	31.0944	6.34883	1.32948	5.79728	0.872724	5.29419	1.03459	3.01241	0.435616	2.99475
	CKY000000000000700350	909	C9028A-4S-5 W, 10.0-12.0 cm	909TNO	27.615	27.635	27.625	1.11439	2.81696	7.7533	0.0475731	2.53931	2.96607	14.0795	0.361098	0.0180737	3.86732	16.9264	48.4444	139.798	498.453	4.53965	131.766	316.848	18.6414	72.6446	10.7554	4.44293	4.52854	6.15999	0.0834127	2.97249	7.25806	0.172076	11.7071	1161.95	30.3331	60.4926	7.0671	26.4319	5.20632	1.00011	4.34934	0.626309	3.68675	0.701784	2.07488	0.304031	2.01739
	CKY000000000000690850	909	C9028A-3H-2 W, 20.0-22.0 cm	909TNO	20.21	20.23	20.22	0.586404	1.7061	1.50726	0.022985	0.517006	2.84182	2.52268	0.0676015	0.0592868	25.3474	4.37483	10.5949	20868.8	126144	72.1229	26.2895	102.404	3.89036	12.6945	1.9889	13.9343	117.542	859.739	1.44693	32.1099	149.336	0.146307	4.00437	4256.23	5.16926	10.7817	1.16583	4.65833	0.893348	0.101588	0.827742	0.111511	0.654239	0.126167	0.400031	0.0574189	0.3886
	CKY000000000000700450	909	C9028A-4S-6 W, 30.0-32.0 cm	909TNO	28.18	28.2	28.19	1.04102	3.35636	7.19236	0.0493725	2.27257	2.52032	12.6504	0.33315	0.0185551	5.47997	19.7151	59.6176	140.358	402.997	8.8881	121.276	260.574	18.2045	64.2295	9.76775	4.35592	5.16517	6.82799	0.0645034	2.70341	10.1432	0.197353	10.503	786.427	31.3583	57.9668	6.95967	26.302	5.16699	1.05414	4.59501	0.627613	3.82934	0.670734	1.95246	0.281019	1.82862
	CKY000000000000700550	909	C9028A-4S-CC W, 18.0-20.0 cm	909TNO	28.68	28.7	28.69	1.081	4.60101	8.10647	0.0447987	2.46035	0.758382	14.1138	0.363664	0.0217319	4.93013	18.9904	60.8775	145.788	380.758	8.58217	130.94	125.507	18.6105	71.164	10.4547	3.316	4.64573	4.90185	0.0801513	2.975	5.64843	0.21407	11.3562	1443.95	31.0792	61.5672	7.22257	27.2392	5.38794	1.07972	4.61156	0.63711	3.66581	0.691393	2.00606	0.292566	1.98704
	CKY000000000000700650	909	C9028A-5S-1 W, 30.0-32.0 cm	909TNO	28.8	28.82	28.81	0.149839	4.64197	0.445945	0.0335627	0.145667	7.86241	0.832423	0.0164091	0.163793	20.2625	7.35558	2.34363	6196.45	47637.4	41.246	7.70322	119.519	3.75332	2.95992	0.503595	24.9564	51.5555	342.56	0.589648	12.4188	83.9993	0.160011	1.55741	3385.13	3.00327	5.26896	0.567303	2.43849	0.524034	0.108719	0.631554	0.0946155	0.588658	0.114854	0.336062	0.0503982	0.339389
	CKY000000000000700750	909	C9028A-5S-1 W, 90.0-92.0 cm	909TNO	29.4	29.42	29.41	0.719816	5.43641	5.70096	0.0566262	1.27043	5.50706	10.0323	0.252927	0.0192025	4.22844	16.5035	44.0002	317.91	3362.17	3.7086	71.9892	516.874	13.4175	44.8542	7.66623	2.64854	7.01325	26.2371	0.088601	3.11315	8.0349	0.189404	5.58007	2375	26.6765	47.6067	5.89152	22.4703	4.48228	0.859729	3.83825	0.527594	2.95268	0.524383	1.52328	0.223504	1.37752
	CKY000000000000700850	909	C9028A-5S-2 W, 60.0-62.0 cm	909TNO	30.11	30.13	30.12	0.834585	4.58189	8.3523	0.0431126	2.4608	0.375166	15.151	0.393098	0.0213797	4.65967	19.4927	60.8758	210.807	1449.67	7.293	134.281	115.38	19.3736	72.7941	11.597	3.83878	5.80061	12.0755	0.0939074	3.41297	7.12122	0.187677	12.4074	1288.29	33.716	65.9794	7.88332	29.9312	5.6242	1.09875	4.47403	0.645902	3.80945	0.726751	2.10237	0.303734	2.0508
	CKY000000000000702150	909	C9028A-5S-3 W, 4.0-6.0 cm	909TNO	30.585	30.605	30.595	0.82647	6.14031	7.55558	0.0487713	1.75406	0.481211	12.1359	0.320355	0.0218458	5.13557	13.9135	40.8794	178.608	1524.77	7.09645	95.2635	97.7973	23.8533	73.209	9.47542	7.06988	4.70492	11.197	0.0852046	3.20177	7.16255	0.158964	8.54443	1718.32	29.5411	56.9522	6.43605	23.5607	4.59853	0.927713	3.83398	0.580101	3.65985	0.763476	2.56151	0.410166	2.91955
	CKY000000000000700950	909	C9028A-5S-3 W, 10.0-12.0 cm	909TNO	30.645	30.665	30.655	2.24556	3.28235	11.414	0.0374035	0.707766	1.66217	7.56747	0.249583	0.00993044	2.15018	4.74387	3.90004	20.8491	254.701	7.54086	31.1285	142.177	33.8431	156.505	10.3565	3.20442	2.39438	1.20095	0.061774	3.56777	3.28907		2.10563	347.898	33.4537	68.4114	7.53536	27.9876	5.84568	1.01941	5.69761	0.964682	6.16911	1.26253	3.83055	0.565931	3.78692
	CKY000000000000701050	909	C9028A-5S-3 W, 50.0-52.0 cm	909TNO	31.045	31.065	31.055	2.31752	4.87693	11.3724	0.0327354	0.867177	0.699925	7.07531	0.216332	0.00629417	1.86848	2.56455		10.696	142.144	10.2345	37.0167	87.3342	35.7839	149.423	8.54547	3.21766	0.583505	0.67266	0.0466919	3.40739	2.0802		2.15923	234.67	33.7225	67.7258	7.53081	27.9629	5.8439	1.03062	5.59593	0.933504	6.02797	1.25464	3.86131	0.583239	3.92046
	CKY000000000000701150	909	C9028A-5S-4 W, 37.0-39.0 cm	909TNO	31.795	31.815	31.805	2.54296	4.8883	9.52694	0.0282355	0.626358	3.6193	6.14429	0.174722	0.0045413	1.76713	2.0946		17.9012	398.746	6.94219	26.5241	292.228	31.125	129.392	6.4116	1.87474	0.618077	2.7718	0.0420092	3.05169	1.69062		1.84657	56.4015	27.9642	56.7022	6.19694	22.8484	4.854	0.915764	4.79054	0.805108	5.32754	1.11234	3.39503	0.512243	3.37577
	CKY000000000000701250	909	C9028A-5S-5 W, 5.0-7.0 cm	909TNO	32.185	32.205	32.195	0.435287	2.07588	3.80217	0.00809865	0.905221	7.45807	5.88494	0.147128	0.0097573	2.26797	7.80831	20.8139	42.6143	77.4879		48.3964	538.302	11.3548	47.6154	4.67746	1.60263	1.77975	0.461831	0.0322679	1.36558	2.09084	0.0941196	5.12962	334.129	14.9181	29.6187	3.45049	13.0634	2.63293	0.528928	2.30002	0.337038	2.10566	0.398565	1.18316	0.171597	1.20687
	CKY000000000000701350	909	C9028A-5S-5 W, 30.0-32.0 cm	909TNO	32.435	32.455	32.445	2.36676	3.20483	9.13101	0.0346006	0.642119	3.85016	5.82321	0.183115	0.0104215	1.66729	3.00062	1.07041	12.3252	138.327	6.07316	26.2655	307.936	28.3429	110.448	7.11514	3.27871	0.617778	1.00496	0.0400125	2.88632	1.92693		1.97956	415.51	30.0739	60.0749	6.64979	24.6899	5.09301	1.01843	5.02864	0.826598	5.27036	1.04378	3.05157	0.445836	2.86863
	CKY000000000000701450	909	C9028A-5S-CC W, 20.0-22.0 cm	909TNO	32.695	32.715	32.705	2.48557	2.09554	8.20573	0.0286678	0.596024	4.42813	5.33969	0.163996	0.0134632	1.87708	3.37557	2.94694	22.6423	145.843		21.7232	336.366	21.287	99.3519	6.21316	3.20301	0.670501	0.648712	0.0375203	2.548	5.08704		1.70374	350.085	25.7584	51.2104	5.64829	20.7497	4.19623	0.872551	3.99697	0.64552	3.96978	0.768298	2.28765	0.306674	1.9038
	CKY000000000000707950	909	C9028A-6S-1 W, 20.0-22.0 cm	909TNO	33.2	33.22	33.21	0.913247	0.928303	3.12287	0.035504	0.437347	1.11631	3.74336	0.08821	0.0362287	21.1634	2.72198	2.25415	7141.19	72771.1	41.8091	20.2924	82.131	12.0774	26.1177	2.78651	13.4866	56.7285	509.183	0.768205	19.8966	75.7038	0.134418	3.97723	827.851	6.72559	13.5984	1.58369	6.10466	1.35767	0.311416	1.45536	0.23291	1.63158	0.361139	1.26778	0.195125	1.48567
	CKY000000000000708050	909	C9028A-6S-1 W, 85.0-87.0 cm	909TNO	33.85	33.87	33.86	0.73575	4.89404	7.29671	0.0424415	1.90904	1.89483	12.3482	0.314559	0.027257	4.10825	15.7593	48.7794	97.5957	228.802	4.18212	100.669	162.925	15.2142	55.2399	9.11821	1.32205	3.49563	1.60057	0.0685173	2.75637	4.78499	0.126625	9.97515	368.57	24.2659	48.5833	5.8194	21.9563	4.50646	0.918915	3.83359	0.528754	3.05499	0.567251	1.53007	0.211923	1.47633
	CKY000000000000708150	909	C9028A-6S-2 W, 50.0-52.0 cm	909TNO	34.505	34.525	34.515	0.627099	4.17889	5.63981	0.0323603	1.37838	5.1439	9.7632	0.234962	0.0222931	4.32285	15.4777	46.0356	483.778	3873.47	8.38959	73.9001	389.255	12.1253	42.9804	6.85893	14.6389	19.7363	38.9806	0.0937058	3.93961	21.0281	0.154409	6.29286	5907.03	15.9796	33.8217	4.51783	15.2966	3.37687	0.484302	4.00956	0.434496	2.62746	0.483893	1.33957	0.177713	1.22317
	CKY000000000000708250	909	C9028A-6S-3 W, 50.0-52.0 cm	909TNO	35.545	35.565	35.555	0.797458	5.47968	7.6709	0.0508152	1.94345	2.12365	13.1905	0.339541	0.0356275	4.80685	17.482	50.0598	232.483	886.295	5.83821	102.997	157.614	15.973	54.5525	9.45666	2.68722	5.76942	8.2251	0.0848992	3.2776	6.87353	0.143444	8.43124	285.04	20.9185	54.2192	5.26097	21.1673	4.54453	0.89556	4.0704	0.571522	3.13598	0.580794	1.59766	0.220701	1.45605
	CKY000000000000708350	909	C9028A-6S-4 W, 60.0-62.0 cm	909TNO	36.66	36.68	36.67	0.771259	4.80648	9.06529	0.0535968	2.46866	0.433737	16.0827	0.419571	0.0348444	4.82487	20.9952	65.6286	220.145	420.086	11.5292	128.129	151.058	21.2872	67.1641	12.1634	1.90706	4.40502	4.30484	0.115651	3.40858	5.55013	0.229555	11.8678	358.975	30.7505	65.0792	7.91118	30.3806	6.33504	1.15047	5.40435	0.740063	4.17185	0.796778	2.64381	0.326136	2.0376
	CKY000000000000708450	909	C9028A-6S-5 W, 25.0-27.0 cm	909TNO	37.36	37.38	37.37	0.997906	10.9698	7.48875	0.0808796	0.929596	0.392237	13.1635	0.338738	0.0548652	4.04784	17.2818	69.4754	51.5276	295.321	7.08785	44.5734	55.3617	16.7979	48.2164	9.26307	0.524888	1.85365	1.02394	0.0667451	2.52995	3.07973	0.198442	2.97486	180.823	22.839	50.8872	5.85427	22.5351	4.62299	1.0355	3.86351	0.537624	3.05043	0.58964	1.66702	0.242933	1.57788
	CKY000000000000708550	909	C9028A-6S-CC W, 20.0-22.0 cm	909TNO	37.695	37.715	37.705	0.982824	9.48862	8.11085	0.0664741	1.34855	0.337617	14.3374	0.410895	0.0442714	4.2931	16.9252	57.5063	33.5644	207.298	9.69843	67.6882	75.4678	16.0612	50.474	11.6925	0.386536	1.65577	0.474733	0.072938	2.93074	3.90109	0.163859	4.62596	246.122	25.7965	53.791	6.42937	26.3251	5.02359	0.991224	4.04591	0.546524	3.01933	0.568282	1.65575	0.224882	1.49947
	CKY000000000000708650	909	C9028A-7S-1 W, 50.0-52.0 cm	909TNO	38	38.02	38.01	0.501829	1.97379	2.04431	0.018692	0.385032	1.2297	2.84691	0.0715441	0.0518597	23.0218	3.40032	7.68444	3656.99	103584	42.6435	17.0816	72.3742	5.25492	20.2842	2.32164	9.59774	60.1871	685.931	0.353496	27.6279	87.4443	0.158048	1.89965	2556.89	6.9799	13.4159	1.5389	5.78949	1.23074	0.158102	1.16	0.160279	0.945835	0.214065	0.532146	0.0861945	0.54405
	CKY000000000000708750	909	C9028A-7S-1 W, 80.0-82.0 cm	909TNO	38.3	38.32	38.31	1.23891	13.1877	8.54622	0.0305401	1.06025	0.351647	14.9933	0.438331	0.0290836	6.33827	19.1543	69.7406	207.748	3177.86	8.70382	51.8159	244.902	19.6468	61.4094	11.5596	1.23044	8.88732	18.4027	0.0876996	3.2544	11.0601	0.232381	3.79421	565.479	33.7791	66.0573	7.55997	28.146	5.53662	1.26857	4.37539	0.613297	3.46022	0.678761	1.96507	0.280771	1.91299
	CKY000000000000708850	909	C9028A-7S-2 W, 50.0-52.0 cm	909TNO	39.03	39.05	39.04	0.936079	2.75981	8.53621	0.0488917	1.58645	0.132233	15.2805	0.406279	0.02526	6.64632	25.7798	58.8835	1237.24	1272.13	19.4412	83.7157	575.272	11.4183	65.9637	11.87	13.0105	76.3725	8.54518	0.138207	4.82741	75.6499	0.355035	9.37783	949.273	29.0575	57.6098	6.96642	26.212	4.96846	0.913493	3.60421	0.48216	2.59332	0.50013	1.38044	0.212391	1.45973
	CKY000000000000708950	909	C9028A-7S-3 W, 25.0-27.0 cm	909TNO	39.8	39.82	39.81	0.928187	12.0586	10.3283	0.0424119	0.131854	0.139912	17.2381	0.477811	0.00777634	7.51406	6.43841	18.1407	766.055	1171.16	10.5662	3.22581	697.261	22.375	69.8845	14.0356	10.3689	44.0239	8.05236	0.215148	4.62146	209.107	0.33779	0.835356	16190.7	41.4367	72.117	8.57777	31.546	5.92687	0.62094	4.67381	0.649509	3.98972	0.840607	2.35286	0.345526	2.3238
	CKY000000000000709050	909	C9028A-7S-3 W, 28.0-30.0 cm	909TNO	39.83	39.85	39.84	0.915566	10.3966	7.15322	0.0142472	0.135243	0.108829	11.3925	0.329022	0.0126589	13.6816	48.8469	39.2436	4751.41	7694.84	36.7662	3.5513	333.231	13.4241	40.9894	9.61495	18.9252	248.432	58.2803	0.800002	8.57422	1372.54	0.307721	0.927831	8960.78	26.2607	41.7585	5.08296	16.6894	3.11085	0.215102	2.20183	0.365795	2.39784	0.472911	1.38674	0.208577	1.45191
	CKY000000000000709150	909	C9028A-7S-3 W, 37.0-39.0 cm	909TNO	39.92	39.94	39.93	0.219849	0.602579	0.242197		0.0448038	0.0813318	0.283677	0.0126393	0.015665	36.2604	25.1404	12.6917	5362.16	1280.26	46.0393	1.00064	1078.37	0.4782	2.01126	0.36291	35.2034	166.24	10.1395	0.456085	3.17226	164.378	0.146267	2.38831	56305.2	1.39911	1.61357	0.168987	0.592028	0.354015		0.522121	0.00910109	0.0557687	0.00989918	0.0285027	0.0157106	0.313588
	CKY000000000000709250	909	C9028A-7S-3 W, 75.0-77.0 cm	909TNO	40.3	40.32	40.31	0.567584	3.38748	2.69824		0.0704274	0.122083	4.91894	0.141191	0.016977	25.8104	18.5725	23.5833	4532.65	2176.4	27.7449	1.55438	1303.84	6.39352	25.3313	4.34033	32.1599	161.808	21.1817	0.553916	4.54718	600.441	0.258248	1.9501	55846.4	14.5855	25.3887	2.86766	9.82306	1.67472		1.29416	0.133478	0.979986	0.185438	0.595566	0.0926924	0.854655
	CKY000000000000709350	909	C9028A-7S-4 W, 40.0-42.0 cm	909TNO	40.755	40.775	40.765	0.154206	0.259819	0.0101316		0.0363718	0.00998376		0.000417398	0.0103251	24.7277	4.95438	1.93797	13638.2	270301	46.1472	0.239338	92.1671	0.0395512	0.0581198	0.0265176	43.925	254.969	2507.01	1.2524	16.2123	663.573		0.974012	1912.26	0.112202	0.115048	0.0106011	0.0193414	0.0159787		0.0263283	0.00131009	0.012706	0.00262783	0.0037606	0.0016441	0.0136667
	CKY000000000000709450	909	C9028A-7S-CC W, 8.0-10.0 cm	909TNO	41.23	41.25	41.24	0.0701288	0.0644701	0.0575644		0.0176717	0.0341609	0.0469428	0.00212725	0.0162164	36.8331	18.3424	1.18609	4415.42	48248.4	36.4512	0.411553	518.027	0.142488	0.267213	0.0870355	93.4555	130.697	345.497	0.246051	2.41102	189.479	0.0952318	1.96454	19849.6	0.560246	0.55779	0.0478209	0.160247	0.118947		0.173643	0.00169123	0.012116	0.00202199	0.00612829	0.00553638	0.123227
	CKY000000000000709550	909	C9028A-8S-1 W, 40.0-42.0 cm	909TNO	42.4	42.42	42.41	0.157291	0.370756	0.530111		0.190789	0.690577	0.779062	0.0233351	0.0235347	29.8279	12.4044	6.01872	7444.71	86189.2	38.2805	9.10745	243.71	1.58746	3.90839	0.78195	39.1759	114.986	600.969	0.725704	10.7627	183.693	0.141189	2.90203	9022.5	2.27499	4.07808	0.495959	1.77513	0.376537		0.391153	0.0461042	0.270947	0.0596825	0.170065	0.0300017	0.227449
	CKY000000000000709650	909	C9028A-8S-2 W, 40.0-42.0 cm	909TNO	43.205	43.225	43.215	0.101214	0.203941	0.0250086		0.0214491	0.084264		0.000436653	0.0244822	32.8805	24.5994		8286.6	123048	50.0829	0.301757	119.24	0.118379	0.210466	0.0474859	28.2946	176.607	893.459	0.439927	20.1159	320.653		0.603211	4074.79	0.276834	0.343685	0.0325722	0.084924	0.0386175		0.0453271	0.00265133	0.0172052	0.00306398	0.0123574	0.00249864	0.028383
	CKY000000000000709750	909	C9028A-8S-3 W, 20.0-22.0 cm	909TNO	43.84	43.86	43.85	0.170136	0.267687	0.330008		0.0375313	0.0604294	0.268216	0.00515437	0.0128466	26.0257	24.3738	4.3718	3447.48	89235.2	31.7393	0.455447	588.382	0.323124	0.865674	0.155865	56.1503	147.916	554.754	0.224538	5.32564	136.346	0.140701	1.105	38314.7	1.73093	1.45093	0.0964169	0.274214	0.246857		0.355746	0.00321479	0.0276524	0.00390734	0.0129099	0.0105693	0.223445
	CKY000000000000709850	909	C9028A-8S-3 W, 85.0-87.0 cm	909TNO	44.49	44.51	44.5	0.448342	3.16415	2.75397		0.0482752	0.0496034	3.66381	0.0775064	0.0134853	22.2396	103.012	24.1892	3521.48	65392.2	49.9416	0.631564	450.882	2.14224	13.6001	2.56881	58.0196	125.637	388.392	0.387373	21.184	108.075	0.343021	1.22894	29118.3	10.7408	18.4563	1.95576	6.57225	1.19627		0.956386	0.0996602	0.503766	0.0951553	0.282766	0.0464974	0.432964
	CKY000000000000709950	909	C9028A-8S-4 W, 20.0-22.0 cm	909TNO	44.845	44.865	44.855	0.0798276	0.146942	0.124849		0.0273784	0.0139664	0.0446797	0.00109344	0.023041	36.7571	25.5553	4.13903	3233.82	73439.3	50.217	0.324551	162.515	0.0681292	0.187616	0.051155	67.5546	204.061	426.004	0.270056	15.6328	166.728	0.23017	1.82267	5323.12	0.361885	0.274759	0.0145997	0.0297304	0.0416075		0.0539798	0.000554189	0.00524481	0.000775553	0.00515252	0.0018495	0.0362732
	CKY000000000000710050	909	C9028A-8S-4 W, 80.0-82.0 cm	909TNO	45.445	45.465	45.455	0.212024	0.304901	0.24981		0.0336963	0.0296268	0.0983116	0.00197413	0.0161349	30.1245	32.1896	6.64085	6708.82	116168	71.3939	0.504393	307.791	0.140226	0.478814	0.0724213	115.317	181.909	706.064	0.549759	8.44873	176.074	0.252391	2.52476	22544.1	0.804623	0.605779	0.0375652	0.0828825	0.123633		0.198941	0.00113744	0.00689282	0.00132263	0.00490242	0.0052689	0.117566
	CKY000000000000710150	909	C9028A-8S-5 W, 20.0-22.0 cm	909TNO	45.84	45.86	45.85	0.19496	0.119911	0.148159		0.0293516	0.0334013	0.0948431	0.00402423	0.0298598	29.2984	12.7404	7.93852	4193.72	139255	23.1708	0.377029	411.634	0.220894	0.593612	0.144978	124.087	144.074	1363.39	1.03092	16.3261	150.242		1.374	30450.4	0.716061	0.567264	0.0462728	0.16329	0.16982		0.277065	0.00190256	0.0187002	0.00372208	0.0100108	0.00859816	0.179343
	CKY000000000000710250	909	C9028A-8S-CC W, 4.0-6.0 cm	909TNO	46.015	46.035	46.025	0.145433	0.0373144	0.0404093		0.0235195	0.0424804		0.000692171	0.0153384	33.8882	18.8956	0.910896	3767.81	62091.1	34.9486	0.480403	610.204	0.216463	0.119685	0.0401368	73.8363	125.137	432.964	0.696158	3.97209	114.157	0.0880537	1.69095	47283.1	0.874529	0.475202	0.0260449	0.105285	0.24353		0.43735	0.000649087	0.00242847	0.00108571	0.00143856	0.0104935	0.283365
	1mbsf: meters below seafloor
	Blank cells: below detection limit.
[truncated: 10 more columns]

## Sheet: Hole C9032A
	Supplementary Table S2-5. Major and trace element compositions of Hole C9032A determined by ICP-QMS.
	J-CORES sample ID	Exp.	Sample source	Sample code	Top depth (mbsf1)	Bottom depth (mbsf)	Average depth (mbsf)	Na	Mg	Al	P	K	Ca	Sc	Ti	Mn	Fe	Co	Ni	Cu	Zn	Se	Rb	Sr	Y	Zr	Nb	Mo	Ag	Cd	In	Sn	Sb	Te	Cs	Ba	La	Ce	Pr	Nd	Sm	Eu	Gd	Tb	Dy	Ho	Er	Tm	Yb
								(wt%)	(wt%)	(wt%)	(wt%)	(wt%)	(wt%)	(ppm)	(wt%)	(wt%)	(wt%)	(ppm)	(ppm)	(ppm)	(ppm)	(ppm)	(ppm)	(ppm)	(ppm)	(ppm)	(ppm)	(ppm)	(ppm)	(ppm)	(ppm)	(ppm)	(ppm)	(ppm)	(ppm)	(ppm)	(ppm)	(ppm)	(ppm)	(ppm)	(ppm)	(ppm)	(ppm)	(ppm)	(ppm)	(ppm)	(ppm)	(ppm)	(ppm)
	CKY000000000000968350	909	C9032A-1H-2 WR, 40.0-50.0 cm	909TNOIWS	1.395	1.495	1.445	1.70577	1.23264	6.93395	0.0597592	2.20472	7.21062	11.8726	0.297431	0.0518352	3.7792	11.6935	37.2365	116.085	254.636		102.502	423.454	22.6146	81.3489	8.07082	1.71106	3.13427	1.52184	0.0753944	2.44854	8.44073	0.170877	10.3011	1526.39	26.0872	55.5657	6.12479	24.2966	4.89413	1.01146	4.52498	0.686114	4.08873	0.82176	2.42849	0.370859	2.67156
	CKY000000000000970050	909	C9032A-1H-4 WR, 42.0-52.0 cm	909TNOIWS	3.41	3.51	3.46	1.60592	1.62258	7.52684	0.0674871	2.48594	6.72631	13.5959	0.335986	0.0701511	5.30248	19.2506	49.8565	196.218	449.22	5.9321	127.627	394.325	22.4902	66.5985	9.38307	2.17367	6.38917	9.04199	0.0732272	2.4507	8.90822	0.22942	11.3673	1249.14	33.231	66.0669	7.57388	28.4428	5.84319	1.21125	5.23235	0.73301	4.36833	0.818612	2.40095	0.339024	2.42756
	CKY000000000000971450	909	C9032A-1H-6 WR, 80.0-90.0 cm	909TNOIWS	5.765	5.865	5.815	1.43278	1.53488	7.28072	0.0617885	2.37525	8.02591	13.3571	0.33476	0.116231	4.28834	19.0125	49.8331	88.283	218.519		128.605	436.837	19.0393	63.8178	8.88382	0.814863	1.97667	0.882515	0.0689491	2.36581	5.10018	0.177205	10.7687	767.623	30.0295	64.7921	7.29932	26.6144	5.40988	1.10351	4.58041	0.661929	3.74378	0.737729	2.10073	0.315906	2.02988
	CKY000000000000972450	909	C9032A-1H-8 WR, 90.0-99.5 cm	909TNOIWS	7.86	7.955	7.9075	3.04117	0.430523	6.86738	0.0272448	1.9292	1.14814	8.6876	0.170992	0.0643028	8.63442	3.72523	9.91526	29.2848	9722.19	8.14259	67.7924	149.703	25.8419	152.223	5.60599	18.6099	2.53719	1.56112	0.0547496	1.70241	183.358	0.0766339	12.7334	1782.61	18.6832	44.5799	4.71516	18.3722	4.10726	0.81147	4.08565	0.709756	4.35609	0.922235	2.88175	0.452733	3.09953
	CKY000000000000973450	909	C9032A-2H-2 WR, 16.0-26.0 cm	909TNOIWS	10.17	10.27	10.22	1.14052	1.00213	5.10363	0.0516639	1.62783	13.1137	9.20169	0.238164	0.0624378	2.6515	11.1286	36.331	31.5083	96.9251		87.4276	551.755	17.6469	52.3954	6.68101	1.48634	0.355749	0.524928	0.052693	1.66681	1.35007	0.115474	10.0756	485.345	21.3255	46.5476	5.11133	18.4092	3.82501	0.772431	3.30169	0.472763	2.90202	0.5542	1.61672	0.245819	1.71977
	CKY000000000000975750	909	C9032A-2H-3 WR, 30.0-40.0 cm	909TNOIWS	11.325	11.425	11.375	1.10156	1.09238	5.30914	0.0498048	1.66593	13.2462	9.84985	0.270254	0.0546698	2.62912	10.3279	35.0299	26.3928	80.3354		93.4099	589.854	13.517	47.7214	7.29838	0.398736	0.172965	0.375824	0.0500181	1.64293	1.14392	0.125824	11.5876	355.304	22.2748	47.4038	5.13556	18.5357	3.67919	0.772371	3.38808	0.435446	2.51585	0.490861	1.40807	0.215047	1.42607
	CKY000000000000977150	909	C9032A-2H-5 WR, 15.0-25.0 cm	909TNOIWS	13.27	13.37	13.32	0.965815	1.22268	4.86698	0.0536833	1.71481	13.433	8.83837	0.249751	0.120103	2.50976	11.8954	39.5875	23.0581	72.6376		89.4765	540.567	13.303	42.8554	7.05619	0.331855	0.0754965	0.246571	0.0439904	1.61043	1.17557	0.137091	10.6464	305.947	21.2611	46.6286	4.94732	18.7364	3.60181	0.748366	3.07587	0.422348	2.4903	0.473866	1.32823	0.19414	1.31242
	CKY000000000000978950	909	C9032A-2H-8 WR, 36.5-46.5 cm	909TNOIWS	15.795	15.895	15.845	1.72123	1.9261	7.68035	0.055971	2.6082	2.19355	13.0779	0.352369	0.125241	3.73451	13.5113	39.5875	31.3361	112.676	4.9725	148.206	117.906	23.7418	94.5601	10.4052	1.10569	0.217938	0.491536	0.0654575	2.5265	1.23739	0.131091	24.3964	466.312	31.1451	70.4443	7.38907	28.0759	5.75558	1.11049	4.90708	0.722465	4.32177	0.854486	2.45248	0.368184	2.46486
	CKY000000000000979950	909	C9032A-2H-10 WR, 27.0-37.0 cm	909TNOIWS	17.75	17.85	17.8	2.17436	2.94003	10.302	0.0303507	0.671907	0.778073	9.25831	0.245524	0.0130754	2.21944	2.13456	0.676929	7.67065	177.176	5.55198	24.0993	94.2758	37.2327	325.546	10.1463	3.88552	0.108673	0.456537	0.0822173	3.23197	2.41051	0.132681	4.99293	47.395	31.6523	76.331	8.14348	31.2244	7.24035	1.18844	6.89668	1.14096	7.0484	1.43512	4.11183	0.616501	3.99726
	CKY000000000000981950	909	C9032A-3H-2 WR, 33.0-43.0 cm	909TNOIWS	19.33	19.43	19.38	1.74946	2.05363	8.0506	0.0263102	0.864666	0.712735	8.08525	0.264039	0.0240778	2.1314	2.33141	2.20488	2.72039	44.7281	3.35239	23.6024	89.8223	27.8445	231.79	8.36664	5.81623	0.0170532	0.0368296	0.0550267	2.08652	2.16238	0.0802583	4.32226	439.575	24.9687	60.7474	6.45661	24.821	5.57618	0.957966	5.45664	0.867838	5.37481	1.05938	3.03539	0.450022	2.85861
	CKY000000000000982550	909	C9032A-3H-4 WR, 45.0-55.0 cm	909TNOIWS	21.52	21.62	21.57	1.94362	1.60447	7.63423	0.0412193	1.312	0.846992	8.26628	0.266737	0.0111272	2.0985	2.75821	2.39872	3.29252	42.8221		37.2243	93.7188	27.8012	226.123	6.76826	6.62194	0.0525667	0.0569216	0.0531139	2.0408	1.89855	0.0887533	9.21012	114.854	24.3356	58.8333	6.32675	24.8041	5.75254	1.08304	5.6223	0.906512	5.59361	1.08405	3.06261	0.447314	2.88463
	CKY000000000000983750	909	C9032A-3H-6 WR, 33.5-43.5 cm	909TNOIWS	23.41	23.51	23.46	2.18993	0.815786	7.05632	0.0181954	1.90112	0.748008	7.33932	0.175529	0.022335	2.29149	2.1296	1.68302	3.58983	69.558	2.4896	66.3358	94.5636	26.3449	204.188	6.34414	4.98413	0.225812	0.153959	0.0561202	2.31942	5.37575	0.0642446	15.7281	125.309	25.1867	60.2338	6.33895	24.552	5.33774	1.08482	4.95883	0.813306	5.11641	1.0194	2.95181	0.442046	2.97163
	CKY000000000000990450	909	C9032A-3H-8 WR, 57.5-67.5 cm	909TNOIWS	25.66	25.76	25.71	2.44682	0.662116	6.96127	0.0187989	2.48377	0.940664	6.78685	0.169842	0.0150753	1.73745	1.6887	0.805105	2.72143	71.7582		74.1252	124.135	26.0927	207.284	6.80419	4.09712	0.108332	0.183058	0.0579305	2.18245	2.99644	0.0551767	16.2273	909.877	23.8271	57.0778	6.02823	23.2142	5.16154	0.876155	4.86868	0.82208	5.04786	1.00719	2.98351	0.448032	3.01857
	CKY000000000000992250	909	C9032A-4H-1 WR, 58.0-68.0 cm	909TNOIWS	27.58	27.68	27.63	1.79377	0.740016	7.44852	0.0190084	3.9378	0.713152	7.01538	0.171957	0.017802	1.96405	1.91512	2.90085	3.36642	48.87	2.54707	119.203	108.621	23.6805	210.935	6.54433	3.96681	6.45897	0.03664	0.0459402	2.31132	9.23573	0.0874506	5.43696	1667.61	23.8517	56.8984	6.02137	22.8818	4.95256	0.821618	4.58941	0.731162	4.63315	0.902693	2.67605	0.420626	2.58377
	CKY000000000000994050	909	C9032A-4H-3 WR, 24.0-34.0 cm	909TNOIWS	28.945	29.045	28.995	1.11972	0.894703	7.22172	0.0214143	4.3248	0.861302	7.58655	0.196473	0.0354728	2.06503	2.94305	1.78796	4.48583	50.3342		126.45	93.3073	23.8287	199.138	7.1308	5.23831	6.57662	0.0645437	0.0489769	2.15395	9.83501	0.0834708	2.51763	1852.91	23.158	55.7559	5.8967	22.9537	4.90024	0.864486	4.92389	0.737319	4.62515	0.960133	2.78696	0.436723	2.75962
	CKY000000000000998050	909	C9032A-4H-5 WR, 63.5-73.5 cm	909TNOIWS	31.175	31.275	31.225	0.376568	0.495119	9.88746	0.0180993	4.30586	0.0688871	11.306	0.24833		5.35487	6.39078	30.4357	360.852	5755.95	4.58825	119.184	89.1452	22.692	160.808	6.74122	2.85796	17.7616	42.2492	0.0847058	27.7268	18.4724	0.0547399	2.55223	9780.81	22.5606	51.7462	5.4348	20.8074	4.45251	0.357364	3.86199	0.730531	4.18225	0.889201	2.79341	0.442304	3.05321
	CKY000000000000999350	909	C9032A-9S-3 WR, 0.0-10.0 cm	909TNOIWS	40.525	40.625	40.575	0.127342	0.0469457	0.353848	0.00719839	0.138796	0.0946101	0.655383	0.0153265	0.0913387	33.7088	65.4104	21.1564	5715.62	6282.27	56.9495	7.63216	994.75	0.607229	2.79865	0.390163	168.892	227.711	66.6084	0.44861	16.0535	122.479	0.407205	9.48894	47621.4	2.30165	3.4385	0.309199	1.2268	0.330154		0.477821	0.0154328	0.0883181	0.01609	0.0473941	0.0194924	0.389533
	CKY000000000001000550	909	C9032A-13S-2 WR, 54.0-64.0 cm	909TNOIWS	51.545	51.645	51.595	0.50105	13.5326	10.6583	0.15037	0.133836	0.336282	19.6554	0.361931	0.296036	5.8149	30.8252	63.7639	1835.26	16888.2	257.452	6.59469	32.0863	22.075	189.43	11.4641	15.1835	11.5544	106.205	0.26751	5.90482	1.15532	0.367834	1.44248	9.94916	50.9803	104.896	11.283	41.897	7.58625	0.548686	5.84074	0.84992	4.88441	0.931956	2.66167	0.372697	2.36265
	CKY000000000001006550	909	C9032A-13S-4 WR, 82.0-92.0 cm	909TNOIWS	53.83	53.93	53.88	0.729203	7.51961	9.74523	0.00915844	0.335717	0.266036	17.5181	0.45765	0.0844655	10.4536	20.2143	58.1523	1622.37	17366.7	170.504	21.2135	101.648	4.65185	3.96575	12.8786	10.6879	7.7319	106.598	0.181037	3.79561	7.12176	0.460068	5.65321	4405.56	15.7204	44.751	5.90607	24.431	4.92669	0.0770938	2.96264	0.307466	1.36797	0.202287	0.478644	0.0632021	0.397608
	CKY000000000001012250	909	C9032A-15X-CC WR, 10.0-17.5 cm	909TNOIWS	59.1	59.175	59.1375	0.488779	18.1727	9.76195	0.022925	0.153473	0.0694374	7.93436	0.188812	0.0476469	4.59963	8.59586	11.9131	22.8681	272.713	10.6325	6.37061	6.51382	3.89611	40.3949	6.60675	186.695	0.589245	1.17163	0.00772536	0.910694	3.54029	0.637251	1.31634	15.8823	8.94232	30.7592	4.27767	18.821	3.75984	0.10262	2.27418	0.270248	1.33544	0.212507	0.58303	0.0731521	0.614179
	CKY000000000001016950	909	C9032A-17X-CC WR, 6.0-12.0 cm	909TNOIWS	69.06	69.12	69.09	0.297047	8.04621	7.16775	0.0508515	0.0904009	0.535255	12.9548	0.418874	0.145836	11.3909	24.3084	52.0962	1.98403	153.257	3.76371	3.75283	9.13995	22.9826	34.0513	12.133	5.53282	0.0159757	0.0210689	0.017801	2.53224	0.146541	0.0602207	0.809848	203.872	32.0571	73.305	7.58408	27.4552	5.39101	0.889136	4.79918	0.73682	4.40394	0.8518	2.2968	0.311745	1.76069
	CKY000000000001007650	909	C9032A-1H-1 W, 50.0-52.0 cm	909TNO	0.5	0.52	0.51	4.13245	0.633427	6.45208	0.0203787	2.2192	1.10258	7.50104	0.143293	0.0516985	1.9575	4.7404	9.00353	18.3636	137.643		62.1556	107.482	29.6676	173.41	5.83825	2.39801	0.578993	0.427722	0.0541507	2.03923	3.1555	0.112283	4.36843	584.635	20.2109	43.3238	5.1494	20.1361	4.46546	0.858531	4.61893	0.777261	5.21771	1.11256	3.41072	0.528561	3.69463
	CKY000000000001007750	909	C9032A-1H-2 W, 10.0-12.0 cm	909TNO	1.095	1.115	1.105	3.66667	0.632794	6.53741	0.0196536	2.61146	1.04967	6.79299	0.151508	0.0396627	1.78428	2.91338	2.93913	5.62918	132.124		66.8814	89.227	31.5619	199.845	6.30578	3.93256	0.0760514	0.121699	0.0522168	2.26982	1.04712	0.0881934	4.59341	423.719	21.0806	45.7708	5.34378	20.7903	4.68587	0.822149	4.81128	0.81307	5.50882	1.16054	3.59932	0.557339	3.87668
	CKY000000000001007850	909	C9032A-1H-2 W, 50.0-52.0 cm	909TNO	1.495	1.515	1.505	2.23941	1.35255	6.73825	0.0547927	2.17601	6.66725	11.6301	0.291207	0.0649078	3.8458	14.9598	42.1981	105.742	291.873		107.263	378.082	19.9497	77.9639	8.51739	2.40932	2.93536	2.04791	0.0635572	2.52859	6.94386	0.175326	10.7216	1374.66	27.2622	52.388	6.17765	23.8811	4.7611	0.975758	4.23197	0.675737	3.71488	0.742465	2.21688	0.322835	2.24864
	CKY000000000001007950	909	C9032A-1H-3 W, 50.0-52.0 cm	909TNO	2.49	2.51	2.5	2.54663	1.33501	6.80244	0.0585998	2.21601	4.63045	11.697	0.287683	0.0520144	4.79312	11.0739	34.8717	278.385	759.936		98.1782	486.721	23.0723	112.545	8.02751	3.15935	6.25385	9.49027	0.142066	3.6352	12.5934	0.284272	8.4854	6752	24.7632	49.6948	6.00309	23.7653	4.88668	0.888818	4.58814	0.716548	4.52126	0.882332	2.62534	0.388594	2.63033
	CKY000000000001008050	909	C9032A-1H-4 W, 52.0-54.0 cm	909TNO	3.51	3.53	3.52	1.75608	1.57348	7.21077	0.0654582	2.39333	6.4525	13.5367	0.338021	0.069265	4.87958	18.6477	50.0625	189.174	452.951		125.217	376.906	21.8724	73.0062	10.231	1.98757	6.0849	8.7079	0.0802729	2.75135	9.57632	0.207501	11.1999	1199.42	32.7409	61.7942	7.55795	28.8664	5.62093	1.17673	5.05787	0.738772	4.49729	0.825016	2.30676	0.343239	2.30532
	CKY000000000001008150	909	C9032A-1H-5 W, 50.0-52.0 cm	909TNO	4.47	4.49	4.48	2.20172	1.26752	6.44089	0.0551244	2.13341	6.69297	11.0951	0.269814	0.077905	3.52566	13.199	42.0262	132.519	365.095		99.9692	385.26	20.4974	81.3219	8.15494	1.53174	4.61442	2.84015	0.0739858	2.6369	8.73669	0.201348	8.0012	1263.9	25.9958	50.7673	6.07216	22.6329	4.61732	0.973702	4.22307	0.626687	3.78421	0.777446	2.26664	0.334872	2.27834
	CKY000000000001008250	909	C9032A-1H-6 W, 50.0-52.0 cm	909TNO	5.465	5.485	5.475	1.96952	1.41533	7.14936	0.0527523	2.3429	5.64393	13.4505	0.315611	0.071802	4.51995	20.7194	52.8547	88.8583	243.399		122.728	318.57	23.1427	88.5679	9.76123	1.07025	1.91431	0.929659	0.0699287	2.72553	5.05992	0.173773	9.65285	747.994	29.5163	58.4833	7.06773	27.1346	5.55609	1.11269	4.93061	0.735492	4.45603	0.873871	2.51923	0.375231	2.48258
	CKY000000000001008350	909	C9032A-1H-7 W, 50.0-52.0 cm	909TNO	6.45	6.47	6.46	1.94198	1.44795	6.6554	0.0617313	2.1139	6.61037	12.1566	0.317964	0.059604	4.33189	17.5565	53.3987	294.103	1041.72		110.166	483.41	19.6757	68.7592	9.21925	5.5086	6.92857	5.69511	0.122698	3.78575	22.9099	0.228859	10.6168	4104.38	27.8791	54.8023	6.70563	24.1276	4.80784	0.90676	4.35561	0.614672	3.55217	0.728212	2.10928	0.320048	2.23223
	CKY000000000001008450	909	C9032A-1H-8 W, 50.0-52.0 cm	909TNO	7.46	7.48	7.47	3.59143	0.488425	5.66917	0.0188319	1.72856	1.05655	6.7593	0.1375	0.0631745	7.81568	3.85144	9.6156	46.7028	3048.42		57.8323	303.029	22.8203	132.537	5.02723	22.4394	6.75319	4.26892	0.0563173	1.72192	74.6138	0.0968124	10.7506	6898.6	16.73	35.4147	4.13631	16.1511	3.60162	0.539242	3.6873	0.598846	3.89127	0.818328	2.557	0.40076	2.75681
	CKY000000000001008550	909	C9032A-1H-9 W, 52.0-54.0 cm	909TNO	8.475	8.495	8.485	2.49685	1.53861	8.5056	0.0793443	2.77096	0.586753	15.9998	0.418025	0.0427332	5.3105	16.6935	57.9667	40.5884	984.932		150.061	125.828	28.7986	99.198	12.3709	13.1802	0.391129	0.679746	0.080184	2.82635	20.5311	0.183963	31.3666	658.746	34.4317	70.3425	8.2374	31.7393	6.3749	1.33669	5.82771	0.871276	5.43792	1.04449	3.03865	0.443129	2.98769
	CKY000000000001008650	909	C9032A-1H-CC W, 20.0-22.0 cm	909TNO	9.14	9.16	9.15	1.55658	1.5009	8.15019	0.064763	2.69012	4.03955	14.9415	0.409636	0.0472284	4.29057	18.2424	57.1945	37.7537	155.328		166.771	216.945	19.1607	82.6807	12.5575	1.21948	0.32695	0.339846	0.0813786	3.04909	2.61264	0.146702	29.9339	530.743	33.7558	68.0527	7.78361	29.1247	5.71677	1.12239	4.56039	0.652847	3.77119	0.693303	2.07123	0.304503	2.05786
	CKY000000000001008750	909	C9032A-2H-1 W, 54.0-56.0 cm	909TNO	9.54	9.56	9.55	1.269	1.12905	4.89434	0.0511373	1.59144	13.7488	9.43936	0.251463	0.0686107	2.74724	11.2672	38.6412	25.4033	101.916		89.7329	605.151	14.5549	49.5643	7.31488	0.625605	0.290632	0.328757	0.0525534	1.71028	1.36252	0.171397	13.0182	381.635	21.708	43.3126	4.96279	18.7037	3.58805	0.751697	3.27917	0.44254	2.66379	0.513258	1.48008	0.217033	1.40466
	CKY000000000001008850	909	C9032A-2H-2 W, 46.0-48.0 cm	909TNO	10.47	10.49	10.48	1.29695	1.01778	4.87578	0.0523333	1.53166	13.2662	9.38569	0.258762	0.0757505	2.7287	11.6423	36.23	31.4524	230.024		83.5436	556.283	14.5603	54.6682	7.30344	0.758759	0.316678	0.460425	0.0495108	1.7337	1.62831	0.187729	9.94561	451.728	20.5333	40.4971	4.76791	18.9204	3.57641	0.764615	3.04679	0.449357	2.58196	0.535284	1.55011	0.227138	1.4967
	CKY000000000001008950	909	C9032A-2H-3 W, 53.0-55.0 cm	909TNO	11.555	11.575	11.565	1.27979	1.0734	5.11217	0.0440007	1.60675	12.4427	9.31589	0.268244	0.050833	2.43837	10.4743	37.0489	25.1248	101.296		91.7188	566.758	13.1065	51.0684	7.87026	0.413281	0.157014	0.339905	0.0472798	1.72748	1.30285	0.142116	11.4658	321.609	21.4591	43.94	5.07595	19.1249	3.6479	0.746009	3.0183	0.440326	2.52775	0.541742	1.51794	0.206461	1.38514
	CKY000000000001009050	909	C9032A-2H-4 W, 52.0-54.0 cm	909TNO	12.59	12.61	12.6	1.33084	1.40389	6.08959	0.057047	2.07556	4.05311	10.4198	0.373909	0.0698101	3.24116	15.6834	37.9072	24.2755	127.081		108.216	168.419	15.118	59.5853	12.0366	0.26407	0.058641	0.17476	0.0551032	2.66483	0.831009	0.101351	10.2795	386.987	30.0082	62.134	7.08193	26.8621	5.04568	1.03808	4.12115	0.595804	3.09495	0.573306	1.66305	0.23261	1.64065
	CKY000000000001009150	909	C9032A-2H-5 W, 70.0-72.0 cm	909TNO	13.82	13.84	13.83	1.25407	1.51443	6.66697	0.0520317	2.2799	3.82432	11.8117	0.375931	0.0781146	3.56094	18.1833	40.3078	33.1312	142.499		122.649	161.56	14.1667	56.7416	12.0388	0.393312	0.0812881	0.11785	0.0547708	2.96137	0.859107	0.0714162	13.2003	434.687	27.6419	57.0655	6.59047	25.0828	5.04576	0.998751	4.04599	0.552572	3.13536	0.564372	1.61913	0.241003	1.55421
	CKY000000000001009250	909	C9032A-2H-6 W, 15.0-17.0 cm	909TNO	14.28	14.3	14.29	1.36364	1.15497	5.31614	0.0585823	1.88934	4.12794	8.21545	0.310001	0.0638405	2.72514	11.0087	28.3892	13.9236	89.9311		93.1772	180.431	12.5152	36.6122	9.52623	0.224549	0.025735	0.0656211	0.0350497	1.96294	0.4758	0.0738521	9.98358	813.082	26.9811	55.5994	6.38406	24.2682	4.69969	0.932113	3.61598	0.502529	2.68112	0.484735	1.33339	0.189103	1.22732
	CKY000000000001009350	909	C9032A-2H-7 W, 70.0-72.0 cm	909TNO	15.135	15.155	15.145	2.17929	1.07158	6.69813	0.0343993	2.30351	1.52609	9.61689	0.247646	0.0548743	3.51763	10.6914	26.1076	185.406	1134.02		119.897	211.375	22.2941	107.243	7.99348	7.18069	2.46716	9.00182	0.0805022	2.53439	6.22305	0.106806	20.6066	4979.42	24.1114	50.0178	5.8769	22.637	4.66999	0.793235	4.28906	0.666108	4.03947	0.808328	2.43365	0.35861	2.48657
	CKY000000000001009450	909	C9032A-2H-8 W, 47.0-49.0 cm	909TNO	15.9	15.92	15.91	1.84214	2.10953	6.76103	0.0551343	2.24756	2.88058	11.2729	0.330546	0.13657	3.17274	12.8252	37.729	29.8172	144.8		127.332	140.705	19.8032	80.7703	10.1859	1.02615	0.227461	0.539785	0.0604835	2.49589	1.28185	0.0923456	20.6121	2311.13	28.8176	56.5774	6.53081	25.2468	5.0828	0.95237	4.27151	0.630887	3.6748	0.736448	2.12043	0.31868	2.14378
	CKY000000000001009550	909	C9032A-2H-8 W, 90.0-92.0 cm	909TNO	16.33	16.35	16.34	2.08568	2.64354	8.68747	0.0253651	0.896824	0.832649	8.96991	0.21825	0.0320029	2.39424	3.53744	5.55574	19.8628	141.142		40.8232	253.278	33.0921	260.855	9.20985	9.06694	0.303521	0.385228	0.0674312	2.63009	2.91086	0.11152	10.0317	10485	29.7631	65.2218	7.58908	29.4333	6.5262	0.879865	6.50463	1.01981	6.36725	1.298	3.93584	0.573576	3.77864
	CKY000000000001009650	909	C9032A-2H-9 W, 10.0-12.0 cm	909TNO	16.525	16.545	16.535	2.38937	2.32002	9.08468	0.0463055	0.641947	1.98387	17.2031	0.373318	0.0271732	2.51593	9.82703	8.31855	16.4668	49.5397		24.2567	185.903	29.0643	183.567	5.9624	2.74302	0.064703	0.125469	0.0653609	1.69352	2.66386	0.0796513	5.59486	1442.84	19.0261	42.7692	5.26311	22.0927	5.10644	1.34297	5.2354	0.870352	5.60034	1.17618	3.74917	0.541486	3.57626
	CKY000000000001009750	909	C9032A-2H-9 W, 50.0-52.0 cm	909TNO	16.925	16.945	16.935	0.837491	0.865309	6.03531	0.0269758	3.28461	0.113372	10.7085	0.313755	0.0149	2.90712	13.1247	38.662	38.4616	102.138		128.211	52.7575	12.398	55.0621	8.86489	2.1648	0.287156	0.203036	0.054019	2.34383	4.65819	0.109144	24.01	538.066	22.7752	46.6172	5.30968	20.0032	3.78354	0.731644	2.915	0.433903	2.46514	0.485017	1.42542	0.221766	1.541
	CKY000000000001009850	909	C9032A-2H-9 W, 84.0-86.0 cm	909TNO	17.265	17.285	17.275	2.03499	2.88439	9.33643	0.0298012	1.40856	1.18009	11.4332	0.211419	0.0375012	2.70535	1.88906	16.5814	7.02615	46.382		47.4726	111.956	32.9626	276.446	8.73022	8.07249	0.0621085	0.0757571	0.068008	3.35284	2.07236	0.0866069	8.23801	858.702	33.6441	74.6435	8.70352	33.7745	7.26402	1.20245	6.92688	1.21201	6.86437	1.3556	3.92664	0.575456	3.90323
	CKY000000000001009950	909	C9032A-2H-10 W, 16.0-18.0 cm	909TNO	17.64	17.66	17.65	2.24821	2.80442	10.0455	0.0298364	0.72527	0.807477	9.11731	0.227924	0.0113541	1.88415	2.32623	1.32173	26.4397	60.3888		26.0485	99.5043	35.2746	293.665	8.71776	2.52947	0.353248	0.123394	0.0755677	3.36983	1.92139	0.125313	5.03152	81.4102	28.3821	63.1407	7.39547	29.0803	6.54353	1.15002	6.47033	1.05587	6.7748	1.37123	4.0329	0.609912	4.08934
	CKY000000000001010050	909	C9032A-2H-10 W, 62.0-64.0 cm	909TNO	18.1	18.12	18.11	2.05746	2.60812	9.12088	0.0179099	0.492713	0.573427	7.81362	0.173978	0.0100041	1.74313	0.8082	0.208532	9.76156	61.8342		19.7815	80.8714	31.2437	290.728	8.3645	0.979351	0.194127	0.137682	0.0655931	2.97836	0.686888	0.12288	4.36224	455.579	29.748	64.4572	7.4397	28.8776	6.3281	1.01911	6.16698	1.01863	6.28378	1.25444	3.66938	0.543196	3.62392
	CKY000000000001010150	909	C9032A-2H-CC W, 8.0-10.0 cm	909TNO	18.58	18.6	18.59	1.30534	1.08116	3.65621	0.00879156	0.313007	0.258748	3.43444	0.0709589	0.00383325	0.728385	0.327192	0.18594	1.51993	41.1923		15.7124	36.4119	11.6262	107.738	3.49542	0.819109		0.135085	0.0280239	1.10831	0.55604	0.0792664	4.60112	50.5949	12.5598	26.3077	3.0121	11.6834	2.47018	0.398989	2.31175	0.378917	2.30393	0.460203	1.3417	0.20339	1.33285
	CKY000000000001012450	909	C9032A-3H-1 W, 50.0-52.0 cm	909TNO	18.5	18.52	18.51	1.78054	1.86243	7.62552	0.0276221	0.75021	0.945443	7.73871	0.209305	0.0362421	1.9669	2.96034	2.29728	9.52545	107.482		21.6459	91.9084	31.427	223.576	7.44073	5.58071	2.3805	0.633856	0.0641593	2.6435	9.47692	0.0657129	4.00685	389.457	24.4452	53.2873	6.21601	24.014	5.3045	0.938392	5.31884	0.881174	5.74332	1.26876	3.69042	0.581995	3.89382
	CKY000000000001012550	909	C9032A-3H-2 W, 55.0-57.0 cm	909TNO	19.55	19.57	19.56	1.9195	1.96633	7.98613	0.0274606	0.934744	0.749278	7.44548	0.205299	0.0204547	2.27959	2.40941	0.875077	3.22457	44.241		24.9438	97.0213	31.1319	237.382	8.24258	8.98637	0.0165859	0.0626171	0.068875	2.3684	3.02655	0.108611	4.45228	671.905	25.6663	56.6736	6.63715	25.5559	5.64415	0.976579	5.56399	0.923989	5.83798	1.18189	3.53251	0.547521	3.69975
	CKY000000000001012650	909	C9032A-3H-3 W, 50.0-52.0 cm	909TNO	20.55	20.57	20.56	1.6624	1.77856	6.76555	0.0168183	0.823696	0.551477	6.53645	0.151829	0.0119837	1.68656	1.07837	0.752407	3.04261	62.0455		23.7987	75.7423	20.86	206.74	6.15222	6.41657	0.0301519	0.0893064	0.0496598	2.28388	1.51466	0.0761305	3.84917	458.102	20.9941	46.3862	5.4355	21.0636	4.51978	0.80269	4.42943	0.731751	4.44445	0.839334	2.44201	0.358525	2.38674
	CKY000000000001012750	909	C9032A-3H-4 W, 55.0-57.0 cm	909TNO	21.62	21.64	21.63	1.75265	1.59656	6.81808	0.0295304	0.924997	0.662036	7.36572	0.176465	0.00995945	1.84072	2.13966	0.429347	2.91326	49.9636		25.7182	72.5074	25.9976	218.157	6.2162	6.6124		0.0762474	0.051293	2.20078	1.94794	0.0730342	5.52139	61.3504	22.9765	50.1222	5.92982	23.3224	5.26725	0.961465	5.35373	0.870385	5.37315	1.01897	2.95073	0.411848	2.56195
	CKY000000000001012850	909	C9032A-3H-5 W, 45.0-47.0 cm	909TNO	22.525	22.545	22.535	2.15393	1.37767	7.42146	0.0201728	1.0878	0.721679	7.07487	0.177059	0.0209463	1.75614	1.70765	0.923243	3.19016	44.0524		37.7053	153.871	25.8988	220.012	7.23067	4.61088	0.0192755	0.0742573	0.0586634	2.46429	1.67206	0.0801332	9.92226	6136.23	21.9676	48.6123	5.72161	21.9579	4.89584	0.70449	4.90024	0.793067	4.9767	0.99344	2.99425	0.466285	3.035
	CKY000000000001015750	909	C9032A-3H-6 W, 14.0-16.0 cm	909TNO	23.215	23.235	23.225	1.83415	0.808092	6.45035	0.0153166	1.52628	0.535687	7.3415	0.184839	0.0341331	4.9817	10.1933	10.067	886.41	9890.17	8.65624	64.2703	168.839	19.2301	160.017	6.40831	25.8352	22.1076	98.7294	0.31806	8.65484	122.746	0.131627	12.6534	10072	18.5764	41.0805	4.80871	18.4751	4.00193	0.49174	3.88244	0.607762	3.78894	0.751908	2.25518	0.333425	2.29088
	CKY000000000001012950	909	C9032A-3H-6 W, 50.0-52.0 cm	909TNO	23.575	23.595	23.585	2.31592	0.690485	7.04728	0.0184378	2.22767	0.848583	6.76093	0.176479	0.0184578	1.69942	2.18964	0.586923	3.56355	151.022		71.0334	100.81	23.0247	210.875	6.90056	4.59842	0.11142	0.203366	0.0595617	2.5187	4.28156	0.100625	15.6377	273.022	21.0669	46.8302	5.50194	21.5703	4.67913	0.980464	4.48761	0.741294	4.56021	0.92121	2.78127	0.404506	2.78193
	CKY000000000001013050	909	C9032A-3H-7 W, 50.0-52.0 cm	909TNO	24.575	24.595	24.585	2.52312	0.765997	7.0912	0.0175496	1.90056	0.898648	6.55218	0.165015	0.0177379	1.39042	1.68449	0.584684	3.0241	92.7639		60.1623	107.688	28.1412	217.5	6.95067	3.14659		0.0906555	0.0541095	2.28009	2.56537	0.0846386	16.2422	300.859	22.9136	50.8941	5.94694	23.2453	5.07716	0.913953	5.23337	0.8636	5.45353	1.20079	3.29533	0.504419	3.62126
	CKY000000000001013150	909	C9032A-3H-8 W, 50.0-52.0 cm	909TNO	25.585	25.605	25.595	2.44933	0.706427	7.08883	0.0253059	2.39306	1.10263	6.87183	0.194513	0.0175086	1.93098	3.92234	3.35642	3.03271	81.0469		73.8385	141.711	26.9239	179.798	6.7585	3.42421	0.239605	0.110349	0.0597888	2.89456	3.8193	0.133355	14.5108	954.458	20.9569	45.9633	5.38111	21.0044	4.53885	0.811317	4.67154	0.770945	4.88608	1.00081	3.05672	0.560977	3.78884
	CKY000000000001013250	909	C9032A-3H-9 W, 24.0-26.0 cm	909TNO	26.315	26.335	26.325	2.58618	0.652188	6.85911	0.0178485	2.41594	0.946138	6.75829	0.158775	0.0136893	1.34794	2.11997	1.58054	2.94528	180.64		78.5139	122.169	24.1567	205.319	6.6933	3.05099	0.360543	0.0986963	0.0567148	2.313	3.52824	0.0726836	15.8266	475.963	22.4152	49.4486	5.7664	22.1583	4.84895	0.829755	4.64676	0.773249	4.80406	0.993038	2.99596	0.434524	2.81555
	CKY000000000001013350	909	C9032A-3H-CC W, 29.0-31.0 cm	909TNO	26.86	26.88	26.87	2.55989	0.628302	6.81912	0.0188043	2.4574	0.962124	6.22366	0.156393	0.015259	1.52002	2.06506	3.03325	2.89986	70.2137		83.0951	127.721	24.9006	198.943	6.33987	3.80005	0.203693	0.128891	0.050284	2.39721	2.73744	0.0968206	15.7568	596.914	22.2043	49.922	5.80767	22.7967	4.9937	0.818959	4.76859	0.775902	4.84471	0.994611	2.88938	0.432139	2.813
	CKY000000000001021750	909	C9032A-4H-1 W, 48.0-50.0 cm	909TNO	27.48	27.5	27.49	1.86046	0.789417	7.62513	0.0195576	4.16238	0.808511	7.67312	0.200366	0.0181392	1.81231	2.48495	1.28197	3.8513	92.0951		122.531	111.282	27.1565	216.654	7.38932	3.73654	4.70123	0.0479038	0.0577217	2.69973	11.1857	0.0623958	4.55517	2082.02	23.4832	51.7528	5.99269	23.3441	5.08536	0.836701	4.96676	0.790018	5.08244	1.02845	3.17075	0.476568	3.174
	CKY000000000001021850	909	C9032A-4H-2 W, 52.0-54.0 cm	909TNO	28.465	28.485	28.475	1.27912	0.638964	7.21513	0.0225776	5.34886	0.599298	7.15637	0.1816	0.0184019	1.7903	2.55866	1.89158	5.75906	46.8549		140.744	101.204	24.3402	203.841	7.35656	3.99354	7.8376	0.0836179	0.0376599	2.38188	9.18022	0.140856	1.93667	4249.48	22.5169	49.7735	5.7977	22.434	4.90777	0.689937	4.5955	0.738713	4.53939	0.927761	2.79244	0.406816	2.75669
	CKY000000000001021950	909	C9032A-4H-3 W, 53.0-55.0 cm	909TNO	29.235	29.255	29.245	2.229	1.02248	9.35646	0.0206487	4.1013	0.793935	8.46018	0.185616	0.0250372	1.89928	1.39477	0.200771	3.7312	53.4727		153.988	116.252	31.7363	300.291	8.3062	2.9294	5.66823	0.0518275	0.0619646	3.63692	6.12962	0.143383	5.22851	1299.28	29.2103	64.4474	7.45735	29.2951	6.2729	1.01327	5.94694	0.967725	6.1285	1.24049	3.56823	0.538005	3.59183
	CKY000000000001022050	909	C9032A-4H-4 W, 53.0-55.0 cm	909TNO	30.265	30.285	30.275	0.974853	0.510133	6.91432	0.0178894	5.14902	0.389652	6.57995	0.154344	0.016384	1.82619	1.79497	0.692937	12.3996	383.479		136.081	150.691	24.4434	204.113	6.42056	3.07574	5.30925	1.17596	0.059553	2.48008	6.65783	0.0940835	1.64888	5017.95	20.4296	45.4243	5.25355	20.2902	4.4531	0.594203	4.25923	0.709886	4.46771	0.929922	2.83348	0.431753	2.94386
	CKY000000000001022150	909	C9032A-4H-5 W, 10.0-12.0 cm	909TNO	30.64	30.66	30.65	0.768979	0.559987	7.14343	0.0211112	5.07784	0.203128	6.6573	0.158481	0.014853	2.59286	1.80275	0.665514	22.8327	1895.7		130.843	62.0895	25.8956	205.843	6.43629	2.82252	7.64157	9.81834	0.0578342	4.02968	10.4168	0.105628	1.48721	6836.7	22.1766	49.1045	5.78659	22.3273	4.86134	0.384767	4.71739	0.761799	4.84084	0.969916	2.93208	0.446797	2.96789
	CKY000000000001022250	909	C9032A-4H-5 W, 30.0-32.0 cm	909TNO	30.84	30.86	30.85	0.837599	0.70042	8.0379	0.0164991	3.71502	0.182531	8.3634	0.195488	0.0178306	3.53067	2.32492	0.891839	15.8181	700.498		111.833	36.2387	30.7694	250.761	8.1481	3.68497	14.2423	3.6207	0.055003	3.67144	19.2866	0.0727241	1.81151	3298.18	26.7535	58.9291	6.8322	26.5444	5.80395	0.706425	5.5817	0.908173	5.85814	1.21489	3.76407	0.575502	3.96324
	CKY000000000001022350	909	C9032A-4H-5 W, 45.0-47.0 cm	909TNO	30.99	31.01	31	0.411066	0.444205	6.18915	0.0280782	2.83802	0.107343	8.69975	0.226093	0.0223726	10.1139	26.3728	29.0421	1905.81	20739	11.4004	105.913	37.5014	15.1633	86.1878	7.49081	37.9062	67.706	158.65	0.298083	20.7753	51.9216	0.224506	6.13141	2974.3	22.2588	46.954	5.4046	20.7088	4.0786	0.475329	3.60939	0.534268	3.12409	0.619574	1.71888	0.257535	1.89737
	CKY000000000001022450	909	C9032A-4H-5 W, 58.0-60.0 cm	909TNO	31.12	31.14	31.13	0.420274	0.452643	5.94311	0.0244419	2.68971	0.094421	8.82418	0.23275	0.0183497	7.83527	20.0942	27.1702	1269.13	13805.8		105.281	35.2509	13.9177	72.1298	7.31723	21.5046	44.6619	103.461	0.170023	17.5512	43.7716	0.16681	6.32244	2166.55	23.7044	48.1977	5.62864	21.0156	4.1711	0.488887	3.44887	0.509386	2.83745	0.53593	1.60187	0.237212	1.55316
	CKY000000000001022550	909	C9032A-4H-5 W, 74.0-76.0 cm	909TNO	31.28	31.3	31.29	0.49786	0.532025	7.49109	0.0188312	3.12369	0.0623326	10.8436	0.293579	0.0109854	4.45778	7.78128	27.9306	255.122	6339.48		117.934	69.8195	14.2697	90.4062	8.33665	0.59736	14.7134	50.689	0.094584	20.3591	15.374	0.136877	5.63799	2311.4	22.8621	48.074	5.47748	20.5488	3.96797	0.500048	3.29707	0.47528	2.81482	0.561812	1.66434	0.254075	1.69246
	CKY000000000001022650	909	C9032A-4H-5 W, 92.0-94.0 cm	909TNO	31.46	31.48	31.47	0.41166	0.543901	7.40111	0.00710592	3.39329	0.0310358	12.9771	0.326093	0.0239477	14.9066	40.255	37.4849	3459.99	34649.5	26.6769	138.255	37.7707	13.9111	64.5951	10.5837	86.7474	63.5906	258.264	0.511071	17.1031	50.712	0.295004	12.2083	4070.46	29.3633	60.0472	6.79088	25.2518	4.91651	0.498953	3.81018	0.521337	2.91011	0.529506	1.5901	0.240536	1.61102
	CKY000000000001022750	909	C9032A-4H-6 W, 6.0-8.0 cm	909TNO	31.55	31.57	31.56	0.0790352	0.0198481	0.213409		0.112254	0.00681313	0.25758	0.00828622	0.0498515	38.6513	36.3458	13.1497	4898.34	52943	107.093	3.38383	18.9078	0.753721	4.67481	0.357462	162.59	302.808	375.753	0.547096	16.2347	222.025	0.408487	1.68681	889.821	1.27842	2.1213	0.213577	0.783759	0.179557		0.160168	0.0240636	0.156619	0.0281526	0.0840222	0.0130069	0.0902565
	CKY000000000001022850	909	C9032A-4H-CC W, 4.0-6.0 cm	909TNO	31.665	31.685	31.675	0.0933033	0.0220478	0.208552		0.103897		0.258841	0.00675627	0.0108195	41.068	91.9083	3.00075	7404.35	20928.4	92.8045	3.09904	3.56756	0.451187	1.77951	0.257872	34.9176	93.2278	151.263	0.326688	11.1669	72.8342	0.739449	0.471275	201.863	1.13086	1.97113	0.212515	0.7197	0.137533	0.0113288	0.121686	0.0177867	0.100862	0.0182219	0.0570913	0.00843867	0.0545666
	CKY000000000001022950	909	C9032A-7X-CC W, 0.0-2.0 cm	909TNO	31	31.02	31.01	0.0336905	0.182581				0.0351256		0.000197051	0.0271817	36.5492	45.5404	2.02594	5957.53	86136.5	49.9946	0.118558	0.495871	0.0540655	0.0557287	0.0299397	44.4653	103.065	661.951	1.31216	13.5677	34.89	0.916427	0.229989	10.6328	0.0152405	0.0328358	0.00493394	0.025277	0.0100488	0.00152151	0.00335695	0.00206794	0.0140646	0.00302225	0.00645309	0.00198824	0.00928059
	CKY000000000001023050	909	C9032A-7X-CC W, 11.0-13.0 cm	909TNO	31.11	31.13	31.12	0.0328979	0.05412				0.010966		5.67372e-05	0.0114615	37.88	59.2194	0.252912	8499	14818	65.5247	0.0969393	0.505615	0.0268719	0.0192314	0.0215524	9.33861	145.981	118.905	0.259038	13.9295	73.3708	1.04746	0.169677	3.17549	0.00862964	0.0084391		0.0112325			0.00687438	0.000994045			0.00269126
	CKY000000000001023150	909	C9032A-7X-CC W, 25.0-27.0 cm	909TNO	31.25	31.27	31.26	0.0305173	0.176513	0.0024865		0.01516	0.047623		0.0001887	0.0789149	33.7332	7.46866	2.40242	2613.27	51829.6	6.84378	0.883291	1.87872	0.0293429	0.0338072	0.0264847	53.8791	247.405	450.036	0.148061	25.8802	334.054	0.0142297	5.50952	94.5709	0.044829	0.0656566	0.00851267	0.0243498	0.0111199	0.000442051	0.00390197	0.00067963	0.00578518		0.00212723
	CKY000000000001031750	909	C9032A-9S-1 W, 60.0-62.0 cm	909TNO	39.1	39.12	39.11	0.03339	0.00535689	0.0165885		0.0287641	0.114095		0.00108097	0.122857	34.0618	83.7004	4.32336	4237.78	35549.9	39.7148	1.44006	1195.23	0.206316	0.276949	0.0568982	64.3757	233.262	213.743	0.362966	9.70591	166.905	0.290339	6.25522	52161.4	1.67846	1.93124	0.104419	0.222351	0.312323		0.508466	0.00103546		0.00143504	0.00355518	0.0128939	0.303706
	CKY000000000001031850	909	C9032A-9S-2 W, 65.0-67.0 cm	909TNO	40.165	40.185	40.175	0.228274	0.10539	0.784655	0.00883881	0.262981	0.0773381	1.30287	0.0362051	0.101606	35.3949	113.235	12.8188	5670.31	7893.39	69.8964	15.0845	610.951	0.893786	6.37622	1.06445	104.603	82.294	186.753	0.770283	16.0339	141.95	0.725513	7.28777	20400.5	2.76487	6.76672	0.550624	1.93067	0.454228		0.428164	0.0327727	0.194741	0.0363885	0.105315	0.0203982	0.224481
	CKY000000000001031950	909	C9032A-9S-3 W, 24.0-26.0 cm	909TNO	40.765	40.785	40.775	0.0713485	0.0124925	0.0366393		0.0237772	0.0541676	0.0871243	0.00383398	0.0495623	42.2516	207.737	4.85596	9225.92	11140.3	140.338	1.38849	399.442	0.119324	0.489402	0.0646669	102.696	93.4623	80.8313	0.624209	9.51078	84.4178	1.0819	4.15264	19558.6	0.384951	0.374259	0.0298528	0.13411	0.0887843		0.250126	0.00167119	0.01341	0.00175562	0.00627514	0.00380878	0.0951362
	CKY000000000001032050	909	C9032A-9S-CC W, 13.0-15.0 cm	909TNO	41.03	41.05	41.04	0.0536532	0.00872954	0.00271687		0.00621289	0.00314135		0.000157448	0.00597474	40.2946	393.903	1.49741	6896.29	14223.4	251.064	0.210807	5.16603	0.0265305	0.100749	0.0266579	45.6992	42.4661	146.474	0.421451	4.8843	31.8549	0.751405	0.362645	246.535	0.0170929	0.0314786		0.0200101	0.00978843		0.00385774		0.00763738	0.00116577	0.0027159
	CKY000000000001032150	909	C9032A-10S-1 W, 40.0-42.0 cm	909TNO	42.4	42.42	42.41	0.0722262	0.0191809	0.0337989		0.013081	0.0403715		0.00116778	0.0657962	40.0125	150.983	7.66903	5084.5	25616.9	88.9565	0.748034	253.309	0.138755	0.389252	0.0910353	86.0058	88.6102	183.09	0.407149	8.17968	98.7382	1.1441	2.80364	15103.5	0.308089	0.354558	0.0325176	0.120517	0.0915202		0.191218	0.00231348	0.0186176	0.00303357	0.00703394	0.00431268	0.0685498
	CKY000000000001032250	909	C9032A-10S-CC W, 15.0-17.0 cm	909TNO	42.75	42.77	42.76	0.0886815	0.0148677	0.0247155		0.0131022	0.0334656		0.000499346	0.0641636	33.935	151.291	1.0844	8305.58	96095.2	86.0316	0.625649	177.495	0.103121	0.288248	0.0580664	47.3834	110.016	668.351	0.685815	25.941	109.795	0.538874	1.81956	11906.7	0.248474	0.269497	0.0258232	0.106071	0.0641181		0.145217	0.00259588	0.0113591	0.00154312	0.00610539	0.00219464	0.0597768
	CKY000000000001032350	909	C9032A-11S-1 W, 15.0-17.0 cm	909TNO	43.15	43.17	43.16	0.144789	0.0271513	0.0941068		0.0366657	0.0627492	0.129708	0.00417837	0.0684614	35.7473	92.4064	5.83909	5433.62	38128.2	77.0447	1.87616	453.247	0.239705	1.13004	0.140428	109.182	98.4817	261.048	0.540935	10.7716	144.963	0.490678	3.66884	23431.2	0.876549	0.935308	0.0788727	0.273055	0.176128		0.315185	0.00623554	0.0353109	0.00822044	0.0262189	0.00652466	0.125099
	CKY000000000001032450	909	C9032A-11S-2 W, 50.0-52.0 cm	909TNO	43.93	43.95	43.94	0.0938019	0.0192944	0.0745929		0.0333813	0.0205686	0.0814519	0.00356408	0.173368	40.4505	34.0643	6.81607	840.593	4103.33	16.6641	2.52888	127.445	0.14403	0.683323	0.11802	128.09	61.1544	27.6385	0.0711987	1.7356	71.3379	1.0515	6.83736	5489.91	0.313106	0.543867	0.0572897	0.22545	0.065061		0.0749816	0.00440248	0.034096	0.00449214	0.0148436	0.00165262	0.0349513
	CKY000000000001032550	909	C9032A-11S-3 W, 10.0-12.0 cm	909TNO	44.54	44.56	44.55	0.107656	0.0240635	0.0915833		0.0433223	0.0920312	0.155554	0.00442968	0.0747693	28.1171	81.6131	19.9785	4978.09	72033.9	101.283	2.73602	743.707	0.254179	0.879978	0.134889	199.532	212.313	463.215	0.498563	19.7703	445.036	0.566616	7.31434	35378.6	1.38705	1.45424	0.118605	0.394758	0.240968		0.395792	0.00466661	0.0325286	0.0060558	0.0152117	0.009087	0.177325
	CKY000000000001032650	909	C9032A-11S-3 W, 70.0-72.0 cm	909TNO	45.14	45.16	45.15	0.106262	0.0148629	0.0144846		0.0201049	0.0398399		0.000709531	0.0541577	19.9847	11.8929	1.31247	2901.88	211385	31.9753	0.635896	279.39	0.0503585	0.162419	0.0281004	76.2215	954.841	758.573	0.10699	13.873	1894.79	0.136482	1.67607	8964.51	0.493548	0.391885	0.0235142	0.0683256	0.0755628		0.1031		0.00538493		0.00314031		0.0363629
	CKY000000000001032750	909	C9032A-11S-4 W, 10.0-12.0 cm	909TNO	45.44	45.46	45.45	0.138036	0.0261464	0.0581971		0.038115	0.0241336	0.0920573	0.00256514	0.043034	35.6365	112.555	6.273	5976.69	62931.5	91.1003	1.89542	159.38	0.119307	0.595797	0.0913154	128.629	74.6127	447.58	0.671801	13.3353	169.48	0.367648	4.14619	7544.86	0.471765	0.575854	0.0545548	0.1941	0.0706226		0.0982413	0.00449368	0.0232552	0.0054371	0.0131068	0.00303138	0.0434431
	CKY000000000001032850	909	C9032A-11S-CC W, 10.0-12.0 cm	909TNO	45.77	45.79	45.78	0.0616421	0.00848775	0.00784341		0.011048	0.0050776		0.000397229	0.0436726	29.4369	3.81224		3925.21	176983	110.376	0.211652	25.5734	0.0445836	0.233828	0.0243383	66.9078	160.536	1028.6	0.129184	36.6843	186.058	0.0886119	0.267383	1336.16	0.0629463	0.0850051	0.00853935	0.0450915	0.0104679		0.0217581		0.010001	0.00189375	0.00501754		0.0117038
	CKY000000000001032950	909	C9032A-12S-1 W, 50.0-52.0 cm	909TNO	46.5	46.52	46.51	0.0992663	0.0255719	0.170732	0.00799857	0.0484747	0.0775567	0.266224	0.00561541	0.0900667	27.8671	26.0071	4.25527	6447.05	153313	100.902	2.53793	529.901	0.490499	1.1369	0.18978	117.847	192.379	1082.35	0.462041	72.3997	287.016	0.299198	3.47764	16623.2	0.90607	1.5573	0.17096	0.699557	0.226238		0.28111	0.0189353	0.090305	0.0194192	0.0391757	0.00892952	0.112286
	CKY000000000001033050	909	C9032A-12S-2 W, 20.0-22.0 cm	909TNO	46.855	46.875	46.865	0.126386	0.0645315	0.525687	0.00750986	0.159648	0.102126	0.878247	0.0222149	0.056707	30.1526	98.8491	18.375	6783.81	83149.1	192.851	8.09521	649.251	1.05843	4.04629	0.660194	190.05	206.776	461.651	0.577066	20.0252	429.051	0.539235	3.03599	22666.3	2.49691	4.05979	0.454604	1.7661	0.45245		0.499971	0.0410165	0.220158	0.0378638	0.114085	0.018854	0.200823
	CKY000000000001033150	909	C9032A-12S-3 W, 60.0-62.0 cm	909TNO	47.565	47.585	47.575	0.105448	0.0198246	0.0624097		0.0277637	0.0430337	0.0948748	0.00176962	0.0459199	35.6439	223.774	4.35106	8449.8	108619	124.067	1.04559	292.659	0.188631	0.421719	0.0733486	139.117	184.151	754.698	0.918564	27.6856	400.391	0.477263	2.0721	10147.9	0.41338	0.676315	0.0620273	0.245986	0.0996124		0.143244	0.00574356	0.0421711	0.0105556	0.0179122	0.00413245	0.0630495
	CKY000000000001033250	909	C9032A-12S-3 W, 93.0-95.0 cm	909TNO	47.895	47.915	47.905	0.147207	0.0411134	0.295317		0.095207	0.0509475	0.512502	0.0127414	0.0458832	29.1599	90.7074	4.17858	8291.09	183331	118.311	4.58703	340.939	0.869766	3.23942	0.43203	69.0469	181.634	1124	0.923101	42.1041	463.367	0.543681	1.14278	17275.2	1.41394	2.72523	0.306745	1.17746	0.312951		0.383534	0.0358039	0.184456	0.0332889	0.0829013	0.0166388	0.155284
	CKY000000000001033350	909	C9032A-12S-4 W, 55.0-57.0 cm	909TNO	48.505	48.525	48.515	0.325312	0.206341	3.40011	0.00953185	0.897246	0.114868	6.73276	0.162071	0.0528053	27.9193	119.204	33.4694	8647.68	53926	120.693	48.3292	699.599	8.94123	30.5179	4.89404	96.3612	162.968	341.394	0.928801	22.2116	247.086	0.467075	6.33993	21996.1	14.133	26.5839	3.28135	12.9472	2.64012	0.199798	2.44771	0.319138	1.79515	0.340063	0.94229	0.147104	1.0078
	CKY000000000001033450	909	C9032A-12S-CC W, 16.0-18.0 cm	909TNO	48.965	48.985	48.975	0.0836767	0.0199423	0.187686		0.0631408	0.083818	0.312837	0.00804612	0.0635182	31.7503	19.5273	18.9807	3024.28	51262.2	99.8615	2.95181	623.621	0.526955	1.63871	0.257559	215.146	423.315	237.448	0.204423	8.70258	464.454	0.353758	3.74837	37669.3	2.26833	2.20367	0.188752	0.669218	0.311687		0.449647	0.0159478	0.0767199	0.0141905	0.043831	0.0114788	0.208088
	CKY000000000001040250	909	C9032A-13S-1 W, 45.0-47.0 cm	909TNO	50.45	50.47	50.46	0.293482	3.13689	3.31544	0.254661	0.0453517	0.527727	5.64866	0.155506	0.0727526	24.0219	49.7128	26.9001	5133.63	45439.8	279.984	1.23751	360.058	4.85019	10.2369	4.73246	49.1855	57.7105	266.971	0.526842	8.23544	125.256	0.566257	0.512251	14625.9	14.7548	27.9749	3.35222	13.6141	2.41681	0.25747	1.88601	0.216929	1.11566	0.196382	0.46842	0.0707155	0.450238
	CKY000000000001040350	909	C9032A-13S-1 W, 90.0-92.0 cm	909TNO	50.9	50.92	50.91	0.626939	11.8168	7.96002	1.72186	0.0828458	3.74108	14.8871	0.364503	0.129861	8.48795	33.6566	56.1912	2073.49	14306.3	210.928	3.23504	107.783	33.842	31.0272	11.0871	17.7515	10.262	90.3927	0.219308	5.7171	7.58042	0.276866	0.717759	1978.81	34.3471	65.8597	8.3608	33.3484	7.53372	1.91391	7.75923	1.12714	6.47266	1.18942	3.16519	0.401549	2.40151
	CKY000000000001040450	909	C9032A-13S-2 W, 36.0-38.0 cm	909TNO	51.365	51.385	51.375	0.485538	13.6936	6.46959	0.255316	0.0899863	0.598846	10.3741	0.316987	0.408042	11.7053	37.1359	47.9334	2120.96	15978.5	210.006	3.91838	79.5705	11.7804	108.392	9.65443	11.4979	10.7289	102.236	0.250613	5.90814	2.46681	0.424403	0.91768	1878.42	30.933	56.8571	6.5344	23.8091	4.00993	0.73548	3.06928	0.431576	2.42327	0.474606	1.3778	0.206774	1.347
	CKY000000000001040550	909	C9032A-13S-2 W, 99.0-101.0 cm	909TNO	51.995	52.015	52.005	0.410056	7.19608	7.31419	0.100592	0.11621	0.147963	13.544	0.335054	0.121027	22.5106	36.7878	62.4446	1461.99	16048.2	421.839	5.74258	514.098	8.0387	13.3812	10.2617	10.4197	10.6047	97.0687	0.170228	3.36036	3.74148	0.487489	1.30659	282.296	33.4388	63.7004	7.49834	27.808	4.74307	0.229596	3.24616	0.404064	2.03586	0.345786	0.911799	0.118545	0.744045
	CKY000000000001040650	909	C9032A-13S-3 W, 33.0-35.0 cm	909TNO	52.345	52.365	52.355	0.457807	7.70655	6.48548	0.019321	0.129989	9.42774	11.4685	0.271862	0.14695	4.33586	4.72808	25.5377	256.041	896.432	14.0272	7.09681	778.106	8.71669	7.93921	8.43548	11.4577	0.62072	4.51158	0.007659	0.906423	0.579816	0.0730063	1.52165	706.456	28.3031	55.3027	6.52099	24.4749	4.32875	0.161998	3.08947	0.408293	2.06333	0.384323	1.14721	0.124662	0.916506
	CKY000000000001040750	909	C9032A-13S-3 W, 72.0-74.0 cm	909TNO	52.735	52.755	52.745	0.609409	11.5916	8.4108	0.0224694	0.207115	1.5481	15.4904	0.403611	0.37315	10.4873	19.318	60.1345	906.832	16128.9	200.103	11.071	157.893	7.39178	2.39643	12.3028	6.57729	9.05506	92.2952	0.122311	2.50303	0.897458	0.352734	2.43824	604.948	46.7823	77.9881	8.44817	29.9167	4.66313	0.225446	2.90053	0.369136	1.89851	0.373018	0.951197	0.113119	0.766583
	CKY000000000001040850	909	C9032A-13S-4 W, 50.0-52.0 cm	909TNO	53.51	53.53	53.52	0.404781	12.4776	4.32626	0.0186029	0.185522	0.696885	5.85592	0.132826	0.600807	14.5779	15.1997	19.6177	2376.13	24023.4	792.645	11.4553	30.9463	5.93068	6.59034	5.46509	91.134	12.3482	138.507	0.139846	2.12132	7.85386	0.509128	3.34645	755.783	22.244	41.79	4.77725	17.4198	2.90082	0.0793464	2.03972	0.248416	1.2793	0.230388	0.621606	0.0827476	0.653024
	CKY000000000001040950	909	C9032A-13S-4 W, 70.0-72.0 cm	909TNO	53.71	53.73	53.72	0.935513	8.15134	8.45668	0.0123651	0.349773	0.82083	14.5494	0.395848	0.214972	12.9443	20.9183	56.0749	2076.2	18798.8	437.777	20.93	77.2551	8.73851	4.98197	12.2206	24.6754	11.9675	111.802	0.164005	3.22717	12.1236	0.365923	5.25867	1642.76	29.3972	52.8631	5.87569	21.6834	3.76238	0.0822543	2.69345	0.332287	1.74499	0.314866	0.842477	0.121179	0.788321
	CKY000000000001041050	909	C9032A-13S-5 W, 30.0-32.0 cm	909TNO	54.285	54.305	54.295	0.913051	12.864	7.16588	0.00704646	0.414535	0.319646	12.4208	0.265473	0.16109	5.05531	4.37528	43.3585	57.7875	1424.44	54.7002	27.4569	71.1108	4.55896	4.53095	8.30434	10.7457	3.61754	8.2776	0.0264265	2.36044	5.29838	0.155697	6.65641	2692.52	28.2184	62.3992	7.59232	28.5995	4.67764	0.0404518	2.89858	0.308846	1.26134	0.185946	0.411736	0.0477826	0.277918
	CKY000000000001041150	909	C9032A-13S-CC W, 14.0-16.0 cm	909TNO	54.595	54.615	54.605	0.508867	20.0607	3.39584	0.00755062	0.269432	0.67938	6.07747	0.134266	0.155107	2.58302	2.29618	13.1907	62.9687	1015.24	7.74431	18.7854	32.5131	4.41366	20.9764	4.18533	5.76472	0.194102	6.06423	0.0157072	1.32397	1.3505	0.0457454	4.73587	98.207	26.8382	43.3443	4.31681	15.1571	2.53637	0.0807117	1.72143	0.210251	1.1557	0.200716	0.575498	0.0800517	0.599139
	CKY000000000001041250	909	C9032A-13S-CC W, 25.0-27.0 cm	909TNO	54.705	54.725	54.715	0.522121	16.8043	3.26443		0.266747	0.683197	6.60605	0.155705	0.165438	3.75122	4.44982	23.1536	574.122	7272.29	12.5774	18.4314	32.0728	4.68167	25.187	4.80466	4.14934	1.1569	42.2423	0.0775289	3.4132	2.13373	0.101177	4.7187	36.7082	20.6147	34.9146	3.70096	13.9595	2.60555	0.0884787	1.87238	0.23235	1.21838	0.278156	0.57254	0.0943022	0.783877
	CKY000000000001041350	909	C9032A-14X-CC W, 14.0-16.0 cm	909TNO	54.14	54.16	54.15	0.700615	17.5537	10.8353	0.00742925	0.516761	0.0903953	11.0518	0.272957	0.0944421	3.50046	2.6057	12.3626	3.44171	61.2196	6.75919	22.9329	9.60497	14.206	100.708	10.5883	512.274	1.0567	0.121655	0.00723343	2.08851	15.2315	0.24113	2.1164	7.09833	4.33484	13.0829	1.72942	6.95374	1.71026	0.107269	2.17865	0.46219	3.29552	0.667766	1.92513	0.349485	2.35436
	CKY000000000001041450	909	C9032A-14X-CC W, 21.0-23.0 cm	909TNO	54.21	54.23	54.22	0.0880276	2.57952	1.16893	0.0101476	0.133348	0.0482835	1.45283	0.0304376	0.0217389	8.56657	3.45694	2.25824	852.508	10082.6	34.3442	7.26261	4.39706	2.91701	3.85664	1.12848	7.24019	4.39468	61.7475	0.341287	1.99092	8.05628	0.11593	1.42792	26.1053	4.39662	10.3451	1.27354	5.20093	1.11979	0.0352734	0.834568	0.101057	0.528552	0.0813613	0.20332	0.0260497	0.221262
	CKY000000000001041550	909	C9032A-15X-CC W, 6.0-8.0 cm	909TNO	59.06	59.08	59.07	0.69861	18.2869	7.41692	0.0118436	0.192913	0.084358	6.03403	0.163461	0.0517962	4.84073	9.04023	7.23254	73.453	658.266	11.4808	7.92294	8.27806	4.66563	59.403	5.96991	142.811	1.55133	2.31069	0.017372	1.36988	2.81792	0.479779	1.43069	31.199	16.7105	36.2353	3.62238	11.7252	2.05208	0.0850654	1.60496	0.240889	1.29202	0.227275	0.634977	0.12895	0.819243
	CKY000000000001041650	909	C9032A-15X-CC W, 30.0-32.0 cm	909TNO	59.3	59.32	59.31	0.526985	18.4057	7.57618		0.150847	0.0708417	7.66879	0.134475	0.0636697	6.55793	11.1089	11.9037	39.8607	96.1325	14.0221	6.37306	7.08444	4.87771	21.1107	4.51144	160.343	0.897399	0.19344	0.00616098	1.10726	3.13929	0.279605	1.18763	9.15586	2.41226	7.71745	1.12134	5.35013	1.64068	0.073999	1.37607	0.217967	1.38469	0.257658	0.749854	0.120508	0.84203
	CKY000000000001041750	909	C9032A-16X-CC W, 0.0-2.0 cm	909TNO	64	64.02	64.01	0.43251	17.3232	5.24554	0.0436612	0.126285	0.323593	8.424	0.262848	0.121117	6.12969	18.0678	24.1735	30.2566	528.704	5.55211	5.56715	7.02056	18.948	21.5464	7.41241	1.76441	0.190437	2.11709	0.0192888	6.549	0.209854	0.0695772	1.11556	11.9399	30.0948	73.3635	9.02423	35.1597	6.37733	0.39168	4.98541	0.658047	3.54723	0.65215	1.82288	0.233447	1.45309
	CKY000000000001041850	909	C9032A-17X-CC W, 4.0-6.0 cm	909TNO	69.04	69.06	69.05	0.443811	7.91752	6.89898	0.0387347	0.102121	0.522501	12.5372	0.393214	0.143404	10.6347	23.5119	39.9289	6.78542	160.486		4.29056	8.96597	22.5675	25.198	11.6771	4.57431	0.0264924	0.0552461	0.0166708	2.85696	0.154645	0.0731781	0.823839	102.503	32.1335	65.2461	7.40727	27.9314	5.36639	0.879653	4.7421	0.725942	4.41271	0.831595	2.2485	0.298028	1.78222
	1mbsf: meters below seafloor
	Blank cells: below detection limit.
[truncated: 10 more columns]
